# Supplementary material for: 3-(4-Bromo­phen­yl)-N,N-dimethyl-3-oxopropan-1-aminium chloride
Source: Acta Crystallogr Sect E Struct Rep Online. 2011 Oct 22;67(Pt 11):o2969. doi: 10.1107/S1600536811041985 (PMC3247374; doi:10.1107/S1600536811041985)
Supplement: Supplementary file 1 [file e-67-o2969-sup1.cif]

##############################################################################
#                                                                            #
# This CIF contains the data in a paper accepted for publication in          #
# Acta Crystallographica Section E. It conforms to the requirements of       #
# Notes for Authors for Acta Crystallographica Section E, and has been       #
# peer reviewed under the auspices of the IUCr Commission on Journals.       #
#                                                                            #
# Full details of the Crystallographic Information File format               #
# are given in the paper "The Crystallographic Information File (CIF):       #
# a New Standard Archive File for Crystallography" by S. R. Hall, F. H.      #
# Allen and I. D. Brown [Acta Cryst. (1991), A47, 655-685].                  #
#                                                                            #
# The current version of the core CIF dictionary is obtainable from          #
# ftp://ftp.iucr.org/pub/cif_core.dic.                                       #
#                                                                            #
# Software is freely available for graphical display of the structure(s)     #
# in this CIF. For information consult the CIF software page                 #
# http://www.iucr.org/resources/cif/software.                                #
#                                                                            #
# This file may be used for bona fide research purposes within the           #
# scientific community so long as proper attribution is given to the journal # 
# article from which it was obtained.                                        #
#                                                                            #
##############################################################################
data_I
_audit_creation_method     SHELXL-97
_chemical_name_systematic
;
3-(4-Bromophenyl)-<i>N</i>,<i>N</i>-dimethyl-3-oxopropan-1-aminium chloride
;
_chemical_name_common     ?
_chemical_formula_moiety     'C11 H15 Br N O +, Cl -'
_chemical_formula_sum     'C11 H15 Br Cl N O'
_chemical_formula_iupac     'C11 H15 Br N O +, Cl -'
_chemical_formula_weight     292.60
_chemical_melting_point     495
_symmetry_cell_setting     monoclinic
_symmetry_space_group_name_H-M     'P 21/c'
_symmetry_space_group_name_Hall     '-P 2ybc'
loop_
    _symmetry_equiv_pos_as_xyz
    'x, y, z'
    '-x, y+1/2, -z+1/2'
    '-x, -y, -z'
    'x, -y-1/2, z-1/2'
_cell_length_a     10.5050(8)
_cell_length_b     12.5694(5)
_cell_length_c     10.6483(5)
_cell_angle_alpha     90.00
_cell_angle_beta     115.594(2)
_cell_angle_gamma     90.00
_cell_volume     1268.06(12)
_cell_formula_units_Z     4
_cell_measurement_reflns_used     25
_cell_measurement_theta_min     64
_cell_measurement_theta_max     74
_cell_measurement_temperature     295(2)
_exptl_crystal_description     block
_exptl_crystal_colour     brown
_exptl_crystal_size_max     0.44
_exptl_crystal_size_mid     0.26
_exptl_crystal_size_min     0.26
_exptl_crystal_density_diffrn     1.533
_exptl_crystal_density_meas     ?
_exptl_crystal_density_method     'not measured'
_exptl_crystal_F_000     592
_exptl_absorpt_coefficient_mu     6.156
_exptl_absorpt_correction_type     psi-scan
_exptl_absorpt_process_details     '(CORINC; Dr\"ager & Gattow, 1971)'
_exptl_absorpt_correction_T_min     0.61
_exptl_absorpt_correction_T_max     1.00
_exptl_special_details
;
IR (KBr disk): 3080, 3024, 2954, 2912, 2628, 2543 (br), 2503, 2440 (br), 1684
(C=O), 1580, 1473, 1391, 1329, 1216, 1065, 1002, 963, 787 cm^-1. 1^H-NMR
(DMSO-d6): 2.79 (s, 6H), 3.39 (t, J = 7.5 Hz, 2H), 3.64 (t, J = 7.2
Hz,2<i>H</i>), 7.78 ("d", J =8.4 Hz, 2H), 7.95 ("d", J = 8.4 Hz, 2H), 10.93
(bs, 1H, NH) p.p.m.; ^13^C-NMR (DMSO-d6): 33.2, 42.1, 51.5, 127.8, 130.0,
131.9, 134.9, 196.0 (C=O) p.p.m..
;
_diffrn_ambient_temperature     295(2)
_diffrn_radiation_type     CuK\a
_diffrn_radiation_wavelength     1.54178
_diffrn_radiation_monochromator     graphite
_diffrn_measurement_device_type     'Enraf--Nonius CAD-4'
_diffrn_measurement_device     '\k-geometry diffractometer'
_diffrn_measurement_method     \q/2\w
_diffrn_detector_area_resol_mean     ?
_diffrn_reflns_number     2564
_diffrn_reflns_av_R_equivalents     0.0000
_diffrn_reflns_av_sigmaI/netI     0.0287
_diffrn_reflns_theta_min     4.67
_diffrn_reflns_theta_max     73.76
_diffrn_reflns_theta_full     73.76
_diffrn_measured_fraction_theta_max     1.000
_diffrn_measured_fraction_theta_full     1.000
_diffrn_reflns_limit_h_min     -11
_diffrn_reflns_limit_h_max     13
_diffrn_reflns_limit_k_min     -15
_diffrn_reflns_limit_k_max     0
_diffrn_reflns_limit_l_min     -13
_diffrn_reflns_limit_l_max     0
_diffrn_standards_number     3
_diffrn_standards_interval_count     ?
_diffrn_standards_interval_time     60
_diffrn_standards_decay_%     5
_refine_special_details
;
Refinement of <i>F</i>^2^ against ALL reflections. The weighted <i>R</i>-factor
<i>wR</i> and goodness of fit <i>S</i> are based on <i>F</i>^2^, conventional
<i>R</i>-factors <i>R</i> are based on <i>F</i>, with <i>F</i> set to zero for
negative <i>F</i>^2^. The threshold expression of <i>F</i>^2^ >
\s(<i>F</i>^2^) is used only for calculating <i>R</i>-factors(gt) <i>etc</i>.
and is not relevant to the choice of reflections for refinement.
<i>R</i>-factors based on <i>F</i>^2^ are statistically about twice as large
as those based on <i>F</i>, and <i>R</i>- factors based on ALL data will be
even larger.
;
_reflns_number_total     2564
_reflns_number_observed     2258
_reflns_observed_criterion     I>2sigma(I)
_refine_ls_structure_factor_coef     Fsqd
_refine_ls_matrix_type     full
_refine_ls_R_factor_all     0.0514
_refine_ls_R_factor_obs     0.0448
_refine_ls_wR_factor_ref     0.1229
_refine_ls_wR_factor_obs     0.1184
_refine_ls_goodness_of_fit_ref     1.116
_refine_ls_restrained_S_all     1.116
_refine_ls_number_reflns     2564
_refine_ls_number_parameters     146
_refine_ls_number_restraints     0
_refine_ls_hydrogen_treatment     refU
_refine_ls_weighting_scheme     calc
_refine_ls_weighting_details
         'calc w=1/[\s^2^(Fo^2^)+(0.0762P)^2^+0.3958P] where P=(Fo^2^+2Fc^2^)/3'
_atom_sites_solution_hydrogens     difmap
_atom_sites_solution_primary     direct
_atom_sites_solution_secondary     direct
_refine_ls_shift/su_max     0.001
_refine_ls_shift/su_mean     0.000
_refine_diff_density_max     0.716
_refine_diff_density_min     -0.647
_refine_ls_extinction_method     'SHELXL97 (Sheldrick, 2008)'
_refine_ls_extinction_coef     0.0047(5)
_refine_ls_extinction_expression
                                  'Fc^*^=kFc[1+0.001xFc^2^\l^3^/sin(2\q)]^-1/4^'
loop_
    _atom_type_symbol
    _atom_type_description
    _atom_type_scat_dispersion_real
    _atom_type_scat_dispersion_imag
    _atom_type_scat_source
    'C' 'C' 0.0181 0.0091
                         'International Tables Vol C Tables 4.2.6.8 and 6.1.1.4'
    'H' 'H' 0.0000 0.0000
                         'International Tables Vol C Tables 4.2.6.8 and 6.1.1.4'
    'N' 'N' 0.0311 0.0180
                         'International Tables Vol C Tables 4.2.6.8 and 6.1.1.4'
    'O' 'O' 0.0492 0.0322
                         'International Tables Vol C Tables 4.2.6.8 and 6.1.1.4'
    'Cl' 'Cl' 0.3639 0.7018
                         'International Tables Vol C Tables 4.2.6.8 and 6.1.1.4'
    'Br' 'Br' -0.6763 1.2805
                         'International Tables Vol C Tables 4.2.6.8 and 6.1.1.4'
_computing_data_collection     'CAD-4 Software (Enraf--Nonius, 1989)'
_computing_cell_refinement     'CAD-4 Software (Enraf--Nonius, 1989)'
_computing_data_reduction     'CORINC (Dr\"ager & Gattow, 1971)'
_computing_structure_solution     'SIR97 (Altomare <i>et al.</i>, 1999)'
_computing_structure_refinement     'SHELXL97 (Sheldrick, 2008)'
_computing_molecular_graphics     'PLATON (Spek, 2009)'
_computing_publication_material     'PLATON (Spek, 2009)'
loop_
    _atom_site_type_symbol
    _atom_site_label
    _atom_site_fract_x
    _atom_site_fract_y
    _atom_site_fract_z
    _atom_site_U_iso_or_equiv
    _atom_site_adp_type
    _atom_site_calc_flag
    _atom_site_refinement_flags
    _atom_site_occupancy
    _atom_site_symmetry_multiplicity
    _atom_site_disorder_assembly
    _atom_site_disorder_group
    Br Br1 0.31084(4) 0.13998(3) 0.50877(3) 0.04655(18) Uani d . 1 1 . .
    Cl Cl1 0.89690(9) -0.34411(6) 1.32816(9) 0.0430(2) Uani d . 1 1 . .
    O O1 0.7418(3) 0.0972(2) 1.2059(2) 0.0539(6) Uani d . 1 1 . .
    C C1 0.4405(3) 0.1090(2) 0.6944(3) 0.0374(6) Uani d . 1 1 . .
    C C2 0.5264(3) 0.0213(3) 0.7200(3) 0.0436(7) Uani d . 1 1 . .
    H H2 0.5200 -0.0221 0.6467 0.058(11) Uiso calc R 1 1 . .
    C C3 0.6223(3) -0.0025(3) 0.8549(3) 0.0411(7) Uani d . 1 1 . .
    H H3 0.6794 -0.0623 0.8722 0.040(9) Uiso calc R 1 1 . .
    C C4 0.6335(3) 0.0629(2) 0.9646(3) 0.0335(6) Uani d . 1 1 . .
    C C5 0.5434(4) 0.1497(2) 0.9364(4) 0.0419(7) Uani d . 1 1 . .
    H H5 0.5478 0.1922 1.0097 0.060(11) Uiso calc R 1 1 . .
    C C6 0.4478(4) 0.1745(3) 0.8029(3) 0.0430(7) Uani d . 1 1 . .
    H H6 0.3893 0.2336 0.7854 0.054(11) Uiso calc R 1 1 . .
    C C7 0.7377(3) 0.0416(2) 1.1111(3) 0.0362(6) Uani d . 1 1 . .
    C C8 0.8395(3) -0.0495(2) 1.1373(3) 0.0369(6) Uani d . 1 1 . .
    H H8A 0.7874 -0.1160 1.1125 0.058(8) Uiso calc R 1 1 . .
    H H8B 0.8885 -0.0414 1.0788 0.058(8) Uiso calc R 1 1 . .
    C C9 0.9456(3) -0.0535(2) 1.2878(3) 0.0360(6) Uani d . 1 1 . .
    H H9A 0.9986 0.0126 1.3113 0.046(7) Uiso calc R 1 1 . .
    H H9B 0.8957 -0.0590 1.3459 0.046(7) Uiso calc R 1 1 . .
    N N10 1.0466(3) -0.14452(17) 1.3199(3) 0.0358(6) Uani d . 1 1 . .
    H H10 0.9959 -0.2136 1.3123 0.053(11) Uiso d R 1 1 . .
    C C11 1.1447(5) -0.1452(3) 1.4695(4) 0.0578(11) Uani d . 1 1 . .
    H H11A 1.2084 -0.2042 1.4889 0.082(10) Uiso calc R 1 1 . .
    H H11B 1.0919 -0.1518 1.5236 0.082(10) Uiso calc R 1 1 . .
    H H11C 1.1974 -0.0800 1.4932 0.082(10) Uiso calc R 1 1 . .
    C C12 1.1245(4) -0.1462(3) 1.2322(4) 0.0526(9) Uani d . 1 1 . .
    H H12A 1.0585 -0.1462 1.1357 0.101(11) Uiso calc R 1 1 . .
    H H12B 1.1817 -0.2092 1.2524 0.101(11) Uiso calc R 1 1 . .
    H H12C 1.1838 -0.0845 1.2518 0.101(11) Uiso calc R 1 1 . .
loop_
    _atom_site_aniso_label
    _atom_site_aniso_U_11
    _atom_site_aniso_U_22
    _atom_site_aniso_U_33
    _atom_site_aniso_U_12
    _atom_site_aniso_U_13
    _atom_site_aniso_U_23
    Br1 0.0519(3) 0.0423(2) 0.0400(2) 0.00146(13) 0.01472(18) 0.00820(13)
    Cl1 0.0541(5) 0.0294(4) 0.0461(4) -0.0091(3) 0.0223(4) -0.0025(3)
    O1 0.0644(15) 0.0500(14) 0.0408(12) 0.0130(12) 0.0166(12) -0.0113(11)
    C1 0.0398(15) 0.0351(15) 0.0376(15) -0.0020(12) 0.0170(13) 0.0041(12)
    C2 0.0492(18) 0.0441(18) 0.0381(15) 0.0058(14) 0.0193(14) -0.0037(13)
    C3 0.0436(16) 0.0380(16) 0.0418(16) 0.0102(13) 0.0187(14) -0.0025(13)
    C4 0.0364(14) 0.0294(14) 0.0363(14) 0.0003(11) 0.0170(12) -0.0011(11)
    C5 0.0505(18) 0.0309(16) 0.0444(18) 0.0058(12) 0.0206(15) -0.0055(12)
    C6 0.0519(19) 0.0291(15) 0.0471(18) 0.0082(13) 0.0206(15) -0.0004(13)
    C7 0.0401(15) 0.0284(13) 0.0406(15) -0.0010(11) 0.0181(13) -0.0009(12)
    C8 0.0418(15) 0.0318(15) 0.0347(14) 0.0019(12) 0.0142(12) -0.0018(11)
    C9 0.0467(16) 0.0270(14) 0.0339(14) -0.0007(12) 0.0170(13) 0.0003(11)
    N10 0.0458(14) 0.0228(11) 0.0342(13) -0.0019(9) 0.0130(11) 0.0029(9)
    C11 0.070(2) 0.0371(19) 0.0411(19) 0.0028(16) 0.0002(18) 0.0031(14)
    C12 0.057(2) 0.044(2) 0.063(2) 0.0121(15) 0.0319(19) 0.0101(16)
_geom_special_details
;
All e.s.d.'s (except the e.s.d. in the dihedral angle between two l.s. planes)
are estimated using the full covariance matrix. The cell e.s.d.'s are taken
into account individually in the estimation of e.s.d.'s in distances, angles
and torsion angles; correlations between e.s.d.'s in cell parameters are only
used when they are defined by crystal symmetry. An approximate (isotropic)
treatment of cell e.s.d.'s is used for estimating e.s.d.'s involving l.s.
planes.
;
loop_
    _geom_bond_atom_site_label_1
    _geom_bond_atom_site_label_2
    _geom_bond_site_symmetry_2
    _geom_bond_distance
    _geom_bond_publ_flag
    Br1 C1 . 1.894(3) ?
    O1 C7 . 1.213(4) ?
    C1 C2 . 1.375(4) ?
    C1 C6 . 1.394(4) ?
    C2 C3 . 1.385(4) ?
    C3 C4 . 1.391(4) ?
    C4 C5 . 1.390(4) ?
    C4 C7 . 1.493(4) ?
    C5 C6 . 1.376(5) ?
    C7 C8 . 1.509(4) ?
    C8 C9 . 1.507(4) ?
    C9 N10 . 1.496(4) ?
    N10 C11 . 1.477(4) ?
    N10 C12 . 1.484(5) ?
    N10 H10 . 1.0000 ?
    C2 H2 . 0.9300 ?
    C3 H3 . 0.9300 ?
    C5 H5 . 0.9300 ?
    C6 H6 . 0.9300 ?
    C8 H8A . 0.9700 ?
    C8 H8B . 0.9700 ?
    C9 H9A . 0.9700 ?
    C9 H9B . 0.9700 ?
    C11 H11A . 0.9600 ?
    C11 H11B . 0.9600 ?
    C11 H11C . 0.9600 ?
    C12 H12A . 0.9600 ?
    C12 H12B . 0.9600 ?
    C12 H12C . 0.9600 ?
loop_
    _geom_angle_atom_site_label_1
    _geom_angle_atom_site_label_2
    _geom_angle_atom_site_label_3
    _geom_angle_site_symmetry_1
    _geom_angle_site_symmetry_3
    _geom_angle
    _geom_angle_publ_flag
    C2 C1 C6 . . 120.9(3) ?
    C2 C1 Br1 . . 119.1(2) ?
    C6 C1 Br1 . . 120.0(2) ?
    C1 C2 C3 . . 120.0(3) ?
    C2 C3 C4 . . 120.2(3) ?
    C5 C4 C3 . . 118.7(3) ?
    C5 C4 C7 . . 119.3(3) ?
    C3 C4 C7 . . 122.0(3) ?
    C6 C5 C4 . . 121.7(3) ?
    C5 C6 C1 . . 118.5(3) ?
    O1 C7 C4 . . 120.9(3) ?
    O1 C7 C8 . . 121.1(3) ?
    C4 C7 C8 . . 118.0(2) ?
    C9 C8 C7 . . 111.2(2) ?
    N10 C9 C8 . . 113.2(2) ?
    C11 N10 C12 . . 111.2(3) ?
    C11 N10 C9 . . 110.2(2) ?
    C12 N10 C9 . . 113.4(2) ?
    C1 C2 H2 . . 120.00 ?
    C3 C2 H2 . . 120.00 ?
    C2 C3 H3 . . 120.00 ?
    C4 C3 H3 . . 120.00 ?
    C4 C5 H5 . . 119.00 ?
    C6 C5 H5 . . 119.00 ?
    C1 C6 H6 . . 121.00 ?
    C5 C6 H6 . . 121.00 ?
    C7 C8 H8A . . 109.00 ?
    C7 C8 H8B . . 109.00 ?
    C9 C8 H8A . . 109.00 ?
    C9 C8 H8B . . 109.00 ?
    H8A C8 H8B . . 108.00 ?
    N10 C9 H9A . . 109.00 ?
    N10 C9 H9B . . 109.00 ?
    C8 C9 H9A . . 109.00 ?
    C8 C9 H9B . . 109.00 ?
    H9A C9 H9B . . 108.00 ?
    N10 C11 H11A . . 109.00 ?
    N10 C11 H11B . . 109.00 ?
    N10 C11 H11C . . 109.00 ?
    H11A C11 H11B . . 109.00 ?
    H11A C11 H11C . . 110.00 ?
    H11B C11 H11C . . 109.00 ?
    N10 C12 H12A . . 110.00 ?
    N10 C12 H12B . . 109.00 ?
    N10 C12 H12C . . 110.00 ?
    H12A C12 H12B . . 109.00 ?
    H12A C12 H12C . . 109.00 ?
    H12B C12 H12C . . 109.00 ?
loop_
    _geom_torsion_atom_site_label_1
    _geom_torsion_atom_site_label_2
    _geom_torsion_atom_site_label_3
    _geom_torsion_atom_site_label_4
    _geom_torsion_site_symmetry_1
    _geom_torsion_site_symmetry_2
    _geom_torsion_site_symmetry_3
    _geom_torsion_site_symmetry_4
    _geom_torsion
    _geom_torsion_publ_flag
    C6 C1 C2 C3 . . . . -0.5(5) ?
    Br1 C1 C2 C3 . . . . 179.7(3) ?
    C1 C2 C3 C4 . . . . -0.8(5) ?
    C2 C3 C4 C5 . . . . 2.3(5) ?
    C2 C3 C4 C7 . . . . -178.6(3) ?
    C3 C4 C5 C6 . . . . -2.5(5) ?
    C7 C4 C5 C6 . . . . 178.4(3) ?
    C4 C5 C6 C1 . . . . 1.2(5) ?
    C2 C1 C6 C5 . . . . 0.3(5) ?
    Br1 C1 C6 C5 . . . . -179.9(2) ?
    C5 C4 C7 O1 . . . . 2.1(5) ?
    C3 C4 C7 O1 . . . . -177.0(3) ?
    C5 C4 C7 C8 . . . . -176.6(3) ?
    C3 C4 C7 C8 . . . . 4.2(4) ?
    O1 C7 C8 C9 . . . . -4.1(4) ?
    C4 C7 C8 C9 . . . . 174.6(2) ?
    C7 C8 C9 N10 . . . . 178.4(2) ?
    C8 C9 N10 C11 . . . . -178.4(3) ?
    C8 C9 N10 C12 . . . . 56.2(4) ?
loop_
    _geom_hbond_atom_site_label_D
    _geom_hbond_atom_site_label_H
    _geom_hbond_atom_site_label_A
    _geom_hbond_site_symmetry_A
    _geom_hbond_distance_DH
    _geom_hbond_distance_HA
    _geom_hbond_distance_DA
    _geom_hbond_angle_DHA
    N10 H10 Cl1 . 1.00 1.99 2.983(2) 171
data_global
_journal_date_recd_electronic     2011-10-10
_journal_date_accepted     2011-10-11
_journal_name_full     'Acta Crystallographica, Section E'
_journal_year     2011
_journal_volume     67
_journal_issue     11
_journal_page_first     o2969
_journal_page_last     o2969
_journal_paper_category     QO
_journal_coeditor_code     BT5672
_publ_contact_author_name     'Rodrigo Abonia'
_publ_contact_author_address
;
Departamento de Qu\'imica
Universidad del Valle
AA 25360 Cali
Colombia
;
_publ_contact_author_email     'rodrigo.abonia@correounivalle.edu.co'
_publ_contact_author_fax     '+57-2-3393248'
_publ_contact_author_phone     '+57-2-3393248'
_publ_section_title
;
3-(4-Bromophenyl)-<i>N</i>,<i>N</i>-dimethyl-3-oxopropan-1-aminium chloride
;
loop_
    _publ_author_name
    _publ_author_address
    'Abonia, Rodrigo'
;
Departamento de Qu\'imica
Universidad del Valle
AA 25360 Cali
Colombia
;
    'Schollmeyer, Dieter'
;
University Mainz
Duesbergweg 10-14
55099 Mainz
Germany
;
    'Arteaga, Danny'
;
Departamento de Qu\'imica
Universidad del Valle
AA 25360 Cali
Colombia
;
