# Supplementary material for: 3-(4-Bromo­phen­yl)-N,N-dimethyl-3-oxopropan-1-aminium chloride
Source: Acta Crystallogr Sect E Struct Rep Online. 2011 Oct 22;67(Pt 11):o2969. doi: 10.1107/S1600536811041985 (PMC3247374; doi:10.1107/S1600536811041985)
Supplement: Supplementary file 2 [file e-67-o2969-Isup2.hkl]

# 
# h,k,l, Fc-squared, Fo-squared, sigma(Fo-squared) and status flag 
# 
data_I
_shelx_title '    diaz13 in P21/c' 
_shelx_refln_list_code          4 
_shelx_F_calc_maximum      221.90 
_exptl_crystal_F_000       592.00 
_reflns_d_resolution_high  0.8029 
 
loop_ 
 _symmetry_equiv_pos_as_xyz 
 'x, y, z' 
 '-x, y+1/2, -z+1/2' 
 '-x, -y, -z' 
 'x, -y-1/2, z-1/2' 
 
_cell_length_a    10.5050 
_cell_length_b    12.5694 
_cell_length_c    10.6483 
_cell_angle_alpha  90.000 
_cell_angle_beta  115.594 
_cell_angle_gamma  90.000 
 
_shelx_F_squared_multiplier     1.000 
 
loop_ 
 _refln_index_h 
 _refln_index_k 
 _refln_index_l 
 _refln_F_squared_calc 
 _refln_F_squared_meas 
 _refln_F_squared_sigma 
 _refln_observed_status 
   1   0   0      218.58      233.69      6.56 o 
   2   0   0      862.97      919.20     19.65 o 
   3   0   0     1901.48     2020.97     38.25 o 
   4   0   0      651.98      752.89     20.33 o 
   5   0   0    10487.37    10605.00    150.27 o 
   6   0   0      124.07      123.02      8.14 o 
   7   0   0      667.93      663.21     21.59 o 
   8   0   0      691.00      641.41     21.49 o 
   9   0   0      165.80      174.62     11.74 o 
  10   0   0       47.83       42.23      6.88 o 
  11   0   0       14.00       10.95      4.33 o 
   1   1   0     5353.64     6384.48     74.71 o 
   2   1   0     3173.35     3313.34     48.05 o 
   3   1   0       67.16       95.98      4.00 o 
   4   1   0     4853.76     5274.98     82.60 o 
   5   1   0      513.28      563.57     17.72 o 
   6   1   0     2392.20     2477.49     61.76 o 
   7   1   0      475.10      434.78     16.22 o 
   8   1   0      126.94      113.82      9.41 o 
   9   1   0     1196.25     1092.94     35.42 o 
  10   1   0      181.54      168.27     12.98 o 
  11   1   0       61.84       58.17      7.34 o 
   0   2   0     1704.77     1053.29     21.03 o 
   1   2   0      758.33      741.53     17.05 o 
   2   2   0       47.60       47.03      2.73 o 
   3   2   0        5.26       10.82      1.99 o 
   4   2   0      176.90      191.20      6.98 o 
   5   2   0      546.01      550.64     17.88 o 
   6   2   0        0.21        2.97      3.47 o 
   7   2   0      103.75       97.40      8.12 o 
   8   2   0      184.21      194.14     11.82 o 
   9   2   0      317.07      325.50     15.40 o 
  10   2   0      103.77       95.72      9.19 o 
  11   2   0       23.44        3.56      8.48 o 
   1   3   0      378.32      319.31     10.69 o 
   2   3   0       31.41       27.55      2.66 o 
   3   3   0      196.97      218.06      6.97 o 
   4   3   0     1120.09     1060.11     32.23 o 
   5   3   0      271.07      236.01      9.93 o 
   6   3   0      461.60      432.68     15.03 o 
   7   3   0      806.48      788.93     24.86 o 
   8   3   0        0.09        7.19      4.15 o 
   9   3   0      665.44      610.86     21.00 o 
  10   3   0      101.76       88.23      9.13 o 
  11   3   0        2.01        4.42      2.58 o 
   0   4   0    32949.35    26197.96    304.91 o 
   1   4   0      277.83      223.13      6.91 o 
   2   4   0     2475.69     2281.51     45.90 o 
   3   4   0     2091.30     2021.78     45.24 o 
   4   4   0      154.81      153.93      7.42 o 
   5   4   0     6519.64     6480.27    111.48 o 
   6   4   0       85.98       79.49      6.94 o 
   7   4   0      705.73      653.02     20.83 o 
   8   4   0     1238.09     1146.38     35.19 o 
   9   4   0      459.14      436.84     18.03 o 
  10   4   0      168.10      140.51     10.63 o 
  11   4   0      100.06       90.45      7.12 o 
   1   5   0     8308.53     6743.30    103.65 o 
   2   5   0     6800.65     6254.79     98.42 o 
   3   5   0     1253.18     1203.47     36.27 o 
   4   5   0     5125.12     4849.92     89.57 o 
   5   5   0      261.29      283.51     11.86 o 
   6   5   0     2510.92     2311.13     65.20 o 
   7   5   0       31.32       26.16      5.42 o 
   8   5   0      339.03      287.46     14.57 o 
   9   5   0      746.35      660.56     23.51 o 
  10   5   0       65.90       57.33      6.99 o 
  11   5   0      126.52      121.15      8.84 o 
   0   6   0    11105.61    10180.63    148.62 o 
   1   6   0       21.63       16.08      3.12 o 
   2   6   0      278.51      308.91     11.11 o 
   3   6   0       56.54       58.47      5.61 o 
   4   6   0      785.72      632.15     19.49 o 
   5   6   0     2724.54     2509.32     66.90 o 
   6   6   0       59.68       50.66      6.40 o 
   7   6   0       62.86       53.54      6.90 o 
   8   6   0       95.70       80.91      8.36 o 
   9   6   0      234.54      194.19     13.39 o 
  10   6   0      173.20      171.17     10.80 o 
   1   7   0       65.86       51.61      5.29 o 
   2   7   0     1431.33     1468.52     46.00 o 
   3   7   0      185.32      170.52      9.45 o 
   4   7   0        5.28        1.46      6.34 o 
   5   7   0       19.72       16.11      4.74 o 
   6   7   0        1.23       10.54      4.06 o 
   7   7   0      103.37      104.68      8.87 o 
   8   7   0        0.91        0.00      3.85 o 
   9   7   0        0.08       -5.20      7.35 o 
  10   7   0        2.20        6.60      3.87 o 
   0   8   0     2299.61     2373.62     65.01 o 
   1   8   0      392.93      398.25     14.80 o 
   2   8   0      506.88      452.09     16.15 o 
   3   8   0     1132.16     1018.58     30.79 o 
   4   8   0       12.14       -2.97      5.92 o 
   5   8   0      852.62      754.49     23.14 o 
   6   8   0      209.26      174.33     11.39 o 
   7   8   0       86.03       75.70      7.86 o 
   8   8   0      258.95      255.30     14.06 o 
   9   8   0       29.49       23.16      5.42 o 
  10   8   0      115.34      105.30      8.57 o 
   1   9   0     2837.75     2801.02     75.67 o 
   2   9   0     1000.24      907.75     29.82 o 
   3   9   0      487.94      507.70     18.64 o 
   4   9   0     2861.67     2518.69     74.40 o 
   5   9   0      444.12      380.16     16.69 o 
   6   9   0      356.01      348.02     15.88 o 
   7   9   0       67.92       72.59      8.52 o 
   8   9   0        6.01        4.06      4.52 o 
   9   9   0      612.91      586.23     19.99 o 
   0  10   0     7235.80     7742.19    148.85 o 
   1  10   0      595.99      623.99     21.38 o 
   2  10   0      154.46      165.40     11.30 o 
   3  10   0      394.10      393.89     16.87 o 
   4  10   0      423.25      440.17     17.81 o 
   5  10   0     1974.02     2057.31     56.40 o 
   6  10   0       67.20       51.55      7.52 o 
   7  10   0       43.92       43.87      7.01 o 
   8  10   0      186.30      184.03     10.66 o 
   9  10   0       27.20       20.93      4.43 o 
   1  11   0      319.80      350.92     16.52 o 
   2  11   0      213.69      228.80     13.54 o 
   3  11   0        6.50       -1.68      9.00 o 
   4  11   0      295.54      287.06     14.43 o 
   5  11   0        0.87       -6.19      6.93 o 
   6  11   0      166.31      155.07     11.39 o 
   7  11   0       23.17       32.39      5.72 o 
   8  11   0       55.48       54.67      5.42 o 
   0  12   0       17.10        0.00      9.94 o 
   1  12   0       22.34       29.41      5.66 o 
   2  12   0      265.88      297.17     14.89 o 
   3  12   0      205.09      217.01     12.82 o 
   4  12   0      188.44      182.92     12.06 o 
   5  12   0        3.99        8.37      4.48 o 
   6  12   0      114.74       99.98      9.19 o 
   7  12   0       22.16       22.22      4.59 o 
   1  13   0      369.35      392.82     18.29 o 
   2  13   0      183.71      203.24     13.39 o 
   3  13   0      371.68      397.04     17.42 o 
   4  13   0      595.20      569.99     19.93 o 
   5  13   0        5.28        1.38      4.29 o 
   6  13   0       59.59       61.45      6.23 o 
   0  14   0     1072.34     1129.12     36.88 o 
   1  14   0       12.45        2.80      9.31 o 
   2  14   0       70.55       55.39      7.05 o 
   3  14   0      469.51      440.48     16.58 o 
   4  14   0      134.77      115.90      8.25 o 
   5  14   0      320.88      334.10     12.85 o 
   1  15   0       90.77       92.02      7.09 o 
   2  15   0       21.78       25.33      4.70 o 
   3  15   0       44.60       33.38      5.37 o 
 -12   1   1        0.26       -4.09      4.42 o 
 -11   1   1      916.79      830.86     25.46 o 
 -10   1   1      175.37      160.81     13.03 o 
  -9   1   1       25.18       25.05      5.36 o 
  -8   1   1      437.57      420.51     16.69 o 
  -7   1   1      656.88      661.35     20.96 o 
  -6   1   1     1147.18     1156.75     32.64 o 
  -5   1   1      307.20      298.40     10.16 o 
  -4   1   1      121.81      122.72      5.13 o 
  -3   1   1       33.43       48.03      3.02 o 
  -2   1   1     2020.56     2336.00     36.30 o 
  -1   1   1      142.68      133.41      4.19 o 
   0   1   1      258.66      281.34      8.01 o 
   1   1   1      246.37      304.05      8.35 o 
   2   1   1      184.84      181.60      5.68 o 
   3   1   1     9323.83     9887.87    129.48 o 
   4   1   1      588.09      708.67     21.56 o 
   5   1   1     3380.54     3663.50     74.61 o 
   6   1   1      909.37      932.88     31.16 o 
   7   1   1       61.73       58.92      7.27 o 
   8   1   1     2010.55     1937.20     55.06 o 
   9   1   1       47.23       52.30      7.01 o 
  10   1   1       91.71       94.35      8.91 o 
  11   1   1       18.53       18.34      3.85 o 
 -12   2   1       24.71       29.23      5.07 o 
 -11   2   1      155.98      152.73     10.87 o 
 -10   2   1      621.29      590.66     22.44 o 
  -9   2   1      306.07      311.14     15.01 o 
  -8   2   1      624.64      605.14     20.53 o 
  -7   2   1     1553.43     1540.64     42.65 o 
  -6   2   1     4183.94     4251.23     84.23 o 
  -5   2   1     1086.09     1117.65     34.51 o 
  -4   2   1     5242.37     5906.15     89.02 o 
  -3   2   1     2682.61     2791.92     47.84 o 
  -2   2   1    46989.05    47810.91   1066.84 o 
  -1   2   1    14861.22    19565.26    214.75 o 
   0   2   1     2523.56     2728.50     40.00 o 
   1   2   1     4644.96     5001.22     67.16 o 
   2   2   1     6832.06     7596.11    100.03 o 
   3   2   1     3818.96     4103.22     67.93 o 
   4   2   1     5497.45     5946.30     95.78 o 
   5   2   1      223.76      249.38     10.49 o 
   6   2   1      240.87      273.60     12.03 o 
   7   2   1     2258.99     2189.54     66.86 o 
   8   2   1      269.70      299.63     14.91 o 
   9   2   1      560.78      591.87     20.39 o 
  10   2   1       14.03       14.03      4.53 o 
  11   2   1        0.00        2.71      4.70 o 
 -11   3   1      300.41      270.61     14.31 o 
 -10   3   1       18.98       23.74      6.42 o 
  -9   3   1       10.59       -1.68      6.88 o 
  -8   3   1      734.52      701.41     22.06 o 
  -7   3   1     1497.57     1436.31     41.40 o 
  -6   3   1     2733.10     2787.95     67.01 o 
  -5   3   1      923.76      918.09     26.89 o 
  -4   3   1     2419.16     2779.08     54.87 o 
  -3   3   1     3276.38     3621.63     60.10 o 
  -2   3   1    49239.04    43985.61   1101.26 o 
  -1   3   1     3888.93     3169.09     51.44 o 
   0   3   1    10872.07    10501.18    129.19 o 
   1   3   1       46.23       62.63      3.17 o 
   2   3   1      112.25      136.55      5.24 o 
   3   3   1    14655.25    16392.50    203.82 o 
   4   3   1     1070.79     1117.90     35.21 o 
   5   3   1     1530.78     1623.50     47.90 o 
   6   3   1     1165.49     1326.96     39.40 o 
   7   3   1        4.93        5.14      6.65 o 
   8   3   1      662.15      692.10     22.87 o 
   9   3   1       48.93       56.52      7.76 o 
  10   3   1      114.57      130.37      9.45 o 
  11   3   1      124.01      100.64      8.16 o 
 -11   4   1        6.06       -5.59      5.59 o 
 -10   4   1      134.50      137.77     10.48 o 
  -9   4   1      108.52      103.48     10.06 o 
  -8   4   1       23.03       24.76      5.79 o 
  -7   4   1      374.43      405.77     15.35 o 
  -6   4   1      255.68      272.77     12.08 o 
  -5   4   1      497.61      495.99     15.92 o 
  -4   4   1      720.46      947.05     25.77 o 
  -3   4   1     2046.41     2151.94     45.54 o 
  -2   4   1       30.44       20.32      2.34 o 
  -1   4   1     1612.35     1213.89     31.39 o 
   0   4   1       78.27       83.92      4.26 o 
   1   4   1      873.46      995.40     27.25 o 
   2   4   1     2384.96     2555.17     50.48 o 
   3   4   1       30.92       25.17      3.06 o 
   4   4   1     1590.34     1771.51     47.58 o 
   5   4   1        0.44        0.00      6.08 o 
   6   4   1      210.02      230.88     11.89 o 
   7   4   1     1075.09     1072.42     33.62 o 
   8   4   1        8.20       17.12      5.12 o 
   9   4   1      184.31      211.83     12.57 o 
  10   4   1        1.48        2.58      5.77 o 
 -11   5   1        2.48       -2.69      4.66 o 
 -10   5   1        9.64       15.34      5.24 o 
  -9   5   1       42.86       37.95      6.12 o 
  -8   5   1      190.56      193.80     11.47 o 
  -7   5   1        6.09        1.66      8.29 o 
  -6   5   1        0.33        2.88      6.41 o 
  -5   5   1       72.43       56.06      5.72 o 
  -4   5   1      140.89      172.98      8.16 o 
  -3   5   1      410.94      444.06     14.95 o 
  -2   5   1      406.96      353.37     10.79 o 
  -1   5   1      215.99      218.54      7.89 o 
   0   5   1     1564.92     1451.95     37.72 o 
   1   5   1     1609.53     1760.17     41.90 o 
   2   5   1       12.82       10.19      2.84 o 
   3   5   1      233.98      230.25      9.55 o 
   4   5   1        7.81        4.41      2.91 o 
   5   5   1      532.76      605.11     18.32 o 
   6   5   1      115.98      129.49      8.84 o 
   7   5   1      222.60      256.46     13.59 o 
   8   5   1       50.42       56.74      6.75 o 
   9   5   1        0.03        4.77      8.28 o 
  10   5   1       25.79       27.73      5.55 o 
 -11   6   1       72.88       71.25      7.64 o 
 -10   6   1      176.79      158.72     10.86 o 
  -9   6   1      499.09      423.71     18.66 o 
  -8   6   1       18.81        7.26      9.62 o 
  -7   6   1      758.94      653.21     21.21 o 
  -6   6   1     1443.43     1362.81     41.06 o 
  -5   6   1      432.68      398.34     14.57 o 
  -4   6   1      906.64      829.05     27.46 o 
  -3   6   1     1592.27     1443.17     42.72 o 
  -2   6   1     2482.02     2036.48     51.38 o 
  -1   6   1     4182.23     3553.25     72.51 o 
   0   6   1      142.32      148.94      7.57 o 
   1   6   1     1467.51     1374.69     40.15 o 
   2   6   1     2984.29     2829.53     62.73 o 
   3   6   1      335.84      357.39     12.80 o 
   4   6   1     1482.89     1548.96     41.41 o 
   5   6   1       48.28       53.37      7.21 o 
   6   6   1      907.91      974.24     31.62 o 
   7   6   1     1717.60     1705.57     50.14 o 
   8   6   1        0.28       -1.57      7.54 o 
   9   6   1      281.23      285.94     14.45 o 
  10   6   1       53.45       40.67      5.94 o 
 -10   7   1      104.74      106.12      8.47 o 
  -9   7   1       35.20       33.24      6.01 o 
  -8   7   1      450.45      407.41     17.25 o 
  -7   7   1      788.09      756.85     23.21 o 
  -6   7   1     2044.05     1961.05     51.87 o 
  -5   7   1     2233.15     2101.05     61.98 o 
  -4   7   1      163.61      180.55     10.02 o 
  -3   7   1      527.99      456.31     14.92 o 
  -2   7   1    10176.32     9471.64    149.71 o 
  -1   7   1     3698.87     3334.74     75.10 o 
   0   7   1     5058.80     4827.81     93.01 o 
   1   7   1       89.90      110.33      7.27 o 
   2   7   1      464.44      428.20     14.52 o 
   3   7   1     9273.04     9545.64    153.41 o 
   4   7   1      312.41      332.61     14.27 o 
   5   7   1      693.54      710.86     23.42 o 
   6   7   1      867.79      885.91     27.56 o 
   7   7   1       51.30       54.90      6.97 o 
   8   7   1      674.09      704.01     23.98 o 
   9   7   1        7.77       15.45      3.34 o 
  10   7   1        8.40       12.02      3.83 o 
 -10   8   1      229.27      224.72     11.07 o 
  -9   8   1        1.09        5.73      3.63 o 
  -8   8   1       75.61       64.24      8.98 o 
  -7   8   1      485.67      494.64     18.42 o 
  -6   8   1      745.23      641.31     21.41 o 
  -5   8   1      139.89      145.19      9.76 o 
  -4   8   1       60.73       64.46      6.55 o 
  -3   8   1     1429.42     1352.55     40.09 o 
  -2   8   1     2471.04     2603.19     68.90 o 
  -1   8   1     1606.65     1664.24     45.18 o 
   0   8   1       66.49       97.85      7.69 o 
   1   8   1      197.39      206.64     10.80 o 
   2   8   1     2491.22     2581.71     68.38 o 
   3   8   1      704.94      758.17     23.43 o 
   4   8   1     2183.69     2236.79     66.75 o 
   5   8   1       23.46       26.81      6.10 o 
   6   8   1        2.40       10.34      3.89 o 
   7   8   1      538.39      571.18     19.91 o 
   8   8   1       17.24       19.52      6.07 o 
   9   8   1      285.21      286.25     13.26 o 
 -10   9   1       26.72       23.40      4.55 o 
  -9   9   1        1.25        3.59      6.23 o 
  -8   9   1       41.18       38.56      6.53 o 
  -7   9   1      127.69      121.12      9.74 o 
  -6   9   1      287.05      236.00     13.03 o 
  -5   9   1       18.52       35.64      5.51 o 
  -4   9   1        1.22       -3.17      7.41 o 
  -3   9   1        0.55        3.47      7.74 o 
  -2   9   1      469.78      493.39     18.12 o 
  -1   9   1       61.38       64.84      7.93 o 
   0   9   1      323.28      372.86     15.51 o 
   1   9   1       73.45       86.62      7.65 o 
   2   9   1      126.79      137.53      9.45 o 
   3   9   1      388.24      367.47     16.09 o 
   4   9   1      113.52      139.02     10.26 o 
   5   9   1       19.37        7.34      8.59 o 
   6   9   1       41.54       49.69      6.18 o 
   7   9   1      215.32      239.71     13.24 o 
   8   9   1      121.84      137.14      9.98 o 
   9   9   1       30.53       33.25      5.44 o 
  -9  10   1      145.30      140.86      8.86 o 
  -8  10   1       10.23        6.32      4.83 o 
  -7  10   1       73.43       66.12      7.77 o 
  -6  10   1      472.95      443.27     17.75 o 
  -5  10   1       41.04       42.58      6.16 o 
  -4  10   1      684.49      707.01     23.18 o 
  -3  10   1       42.18       51.63      7.03 o 
  -2  10   1      286.78      301.41     15.54 o 
  -1  10   1      391.89      396.50     17.50 o 
   0  10   1      108.42      107.40     10.17 o 
   1  10   1     1016.44     1025.24     30.50 o 
   2  10   1      118.02      143.70     10.89 o 
   3  10   1      281.46      313.35     15.34 o 
   4  10   1      234.77      245.53     13.35 o 
   5  10   1       86.50      100.96      8.74 o 
   6  10   1      262.72      270.01     14.67 o 
   7  10   1      113.24      115.44      9.63 o 
   8  10   1        8.62       11.65      4.35 o 
  -8  11   1      129.98      150.53      9.23 o 
  -7  11   1       75.76       87.05      8.01 o 
  -6  11   1      530.11      498.03     19.24 o 
  -5  11   1     1064.51     1037.06     33.58 o 
  -4  11   1        0.00        5.00      3.54 o 
  -3  11   1      740.72      766.48     24.34 o 
  -2  11   1      792.42      877.59     28.65 o 
  -1  11   1      171.37      188.05     12.44 o 
   0  11   1     1335.68     1525.13     48.96 o 
   1  11   1      112.55      114.11      9.96 o 
   2  11   1      369.62      357.85     16.36 o 
   3  11   1     1538.20     1543.85     47.73 o 
   4  11   1        1.51       -1.60      5.31 o 
   5  11   1      156.10      178.81     11.98 o 
   6  11   1      102.83       98.43      9.28 o 
   7  11   1       61.32       65.50      6.75 o 
  -7  12   1      237.45      258.02     11.29 o 
  -6  12   1      257.88      262.37     13.23 o 
  -5  12   1      217.57      185.51     12.26 o 
  -4  12   1      239.43      258.33     15.05 o 
  -3  12   1      538.08      553.18     20.19 o 
  -2  12   1      794.58      844.80     26.50 o 
  -1  12   1      276.48      314.69     15.95 o 
   0  12   1        5.74        3.98      7.47 o 
   1  12   1      845.05      894.95     28.69 o 
   2  12   1     1813.37     1799.95     52.55 o 
   3  12   1       10.48       25.13      5.68 o 
   4  12   1      555.02      589.56     20.92 o 
   5  12   1        0.93        7.67      4.11 o 
   6  12   1       19.72       27.10      4.66 o 
   7  12   1      246.85      223.31     10.82 o 
  -6  13   1      205.89      195.90     10.13 o 
  -5  13   1       64.40       85.25      7.88 o 
  -4  13   1        8.42       17.38      4.72 o 
  -3  13   1       92.40      105.30     10.09 o 
  -2  13   1      993.72     1065.95     34.05 o 
  -1  13   1      350.13      394.15     18.45 o 
   0  13   1       23.35       35.88      6.67 o 
   1  13   1      224.70      251.87     14.17 o 
   2  13   1        0.28        1.62      9.05 o 
   3  13   1      788.96      797.32     24.42 o 
   4  13   1      127.33      125.12      8.80 o 
   5  13   1        0.13        3.04      5.81 o 
   6  13   1       14.29        5.38      6.23 o 
  -5  14   1       20.69       19.30      4.48 o 
  -4  14   1      396.25      430.03     15.66 o 
  -3  14   1       34.63       40.62      5.26 o 
  -2  14   1        1.26       -3.52      6.75 o 
  -1  14   1       18.52       21.22      5.48 o 
   0  14   1      174.76      209.38     12.13 o 
   1  14   1      603.98      627.53     21.60 o 
   2  14   1        0.27       -2.19      6.41 o 
   3  14   1        1.39        1.09      6.05 o 
   4  14   1        0.08        0.87      5.64 o 
  -3  15   1      124.12      104.64      7.83 o 
  -2  15   1        9.38        4.46      7.21 o 
  -1  15   1        2.06        1.55      3.61 o 
   0  15   1      330.31      340.29     13.18 o 
   1  15   1       11.36       14.58      3.65 o 
   2  15   1      371.35      337.75     13.78 o 
 -12   0   2       15.00       14.44      3.85 o 
 -11   0   2       17.10       17.42      5.42 o 
 -10   0   2      568.39      547.55     20.49 o 
  -9   0   2      104.69       94.03      9.61 o 
  -8   0   2     4291.16     4014.91     93.98 o 
  -7   0   2       10.69        8.09      4.66 o 
  -6   0   2     3517.02     3716.95     74.90 o 
  -5   0   2     4712.30     4650.96     79.62 o 
  -4   0   2      541.08      502.54     15.80 o 
  -3   0   2    37204.57    49771.11    534.84 o 
  -2   0   2    22305.10    21830.95    245.09 o 
  -1   0   2     5720.14     3286.20     49.37 o 
   0   0   2       73.33       84.83      3.25 o 
   1   0   2     7211.05     7884.50    100.59 o 
   2   0   2    10208.14    11365.82    143.20 o 
   3   0   2      979.46      960.07     29.20 o 
   4   0   2      817.26     1034.05     28.59 o 
   5   0   2      512.98      497.93     15.49 o 
   6   0   2     3667.61     3588.36     84.96 o 
   7   0   2      778.99      756.42     23.51 o 
   8   0   2      115.92      128.95      9.76 o 
   9   0   2      144.73      133.33     10.28 o 
  10   0   2       95.49       91.09      8.16 o 
 -12   1   2      234.80      234.30     11.55 o 
 -11   1   2       49.59       59.91      7.16 o 
 -10   1   2       24.56       27.06      6.18 o 
  -9   1   2      664.27      687.91     22.73 o 
  -8   1   2      142.52      132.68      9.52 o 
  -7   1   2     1422.20     1299.84     37.29 o 
  -6   1   2       13.14       19.50      3.54 o 
  -5   1   2       81.88       71.96      5.06 o 
  -4   1   2    10315.66    11796.68    150.71 o 
  -3   1   2    10637.19    12027.60    146.82 o 
  -2   1   2     2627.07     2390.28     39.89 o 
  -1   1   2       38.32       25.48      1.92 o 
   0   1   2     3584.80     3906.64     55.21 o 
   1   1   2    11937.00    13866.75    163.37 o 
   2   1   2     3006.65     3468.39     57.87 o 
   3   1   2     2907.87     3266.22     60.92 o 
   4   1   2     3567.10     4051.50     77.05 o 
   5   1   2     1432.50     1537.58     47.55 o 
   6   1   2      785.64      740.06     23.45 o 
   7   1   2      724.15      671.15     21.78 o 
   8   1   2      119.37      131.61      9.83 o 
   9   1   2      144.46      141.62     11.96 o 
  10   1   2      177.06      154.00     10.93 o 
 -12   2   2        6.01        9.59      3.80 o 
 -11   2   2       46.74       42.80      7.06 o 
 -10   2   2        0.19       14.87      3.91 o 
  -9   2   2       20.62       22.90      6.32 o 
  -8   2   2      190.81      199.37     10.95 o 
  -7   2   2        0.34       -6.62      6.62 o 
  -6   2   2      231.19      235.27     10.16 o 
  -5   2   2       94.79       88.45      5.67 o 
  -4   2   2      702.88      736.59     20.07 o 
  -3   2   2      284.23      327.42     10.26 o 
  -2   2   2     1752.29     1889.27     35.09 o 
  -1   2   2       18.19       31.46      2.49 o 
   0   2   2     1084.16     1211.97     25.56 o 
   1   2   2     1492.98     1708.72     34.02 o 
   2   2   2     1304.84     1504.20     34.72 o 
   3   2   2      476.85      500.93     15.46 o 
   4   2   2      364.50      405.12     12.90 o 
   5   2   2      179.90      179.97     10.01 o 
   6   2   2      766.06      805.44     27.51 o 
   7   2   2       34.59       34.61      5.97 o 
   8   2   2       71.22       71.80      8.47 o 
   9   2   2        6.18        7.89      4.83 o 
  10   2   2        0.02        2.40      6.10 o 
 -12   3   2       66.16       46.23      6.24 o 
 -11   3   2       32.32       39.27      6.23 o 
 -10   3   2       83.61       77.68      8.87 o 
  -9   3   2      183.27      188.10     11.52 o 
  -8   3   2       59.54       64.64      7.41 o 
  -7   3   2      203.20      214.68     10.62 o 
  -6   3   2       49.94       40.15      5.03 o 
  -5   3   2      208.28      185.24      8.22 o 
  -4   3   2      439.82      355.21     11.12 o 
  -3   3   2     4826.79     5588.43     82.57 o 
  -2   3   2      852.33      843.19     22.64 o 
  -1   3   2     1997.20     2301.73     40.75 o 
   0   3   2     1482.24     1769.73     34.87 o 
   1   3   2     2016.27     2351.28     44.28 o 
   2   3   2      896.63      888.91     27.09 o 
   3   3   2      953.27     1004.51     26.92 o 
   4   3   2     2178.33     2621.36     60.87 o 
   5   3   2      200.43      232.25     11.08 o 
   6   3   2     1324.35     1395.84     42.26 o 
   7   3   2      210.51      225.17     12.24 o 
   8   3   2        2.36        8.48      4.29 o 
   9   3   2       61.18       79.88      8.82 o 
  10   3   2       28.87       32.99      5.51 o 
 -12   4   2        3.53       -1.29      3.43 o 
 -11   4   2      158.25      118.51      9.86 o 
 -10   4   2      303.54      295.31     15.58 o 
  -9   4   2       55.73       56.12      7.49 o 
  -8   4   2     2449.76     2455.55     71.30 o 
  -7   4   2      166.71      151.10      9.84 o 
  -6   4   2      540.74      574.51     18.47 o 
  -5   4   2     2052.44     2160.82     53.31 o 
  -4   4   2      128.28      123.74      6.61 o 
  -3   4   2     7713.86     8739.96    120.69 o 
  -2   4   2     1298.69     1321.15     32.22 o 
  -1   4   2     2114.95     1900.98     42.09 o 
   0   4   2     4322.50     4784.82     74.23 o 
   1   4   2     5385.15     6227.51     92.56 o 
   2   4   2     3977.78     4507.45     77.12 o 
   3   4   2     1883.09     2082.25     50.94 o 
   4   4   2       22.95       23.38      4.50 o 
   5   4   2     1573.00     1718.85     53.97 o 
   6   4   2     4575.76     4734.36    104.14 o 
   7   4   2      204.48      227.74     13.41 o 
   8   4   2      245.83      242.63     13.87 o 
   9   4   2       36.81       40.18      6.10 o 
  10   4   2       76.93       71.95      7.10 o 
 -11   5   2       23.70       18.62      5.14 o 
 -10   5   2        7.07        3.23      6.05 o 
  -9   5   2      600.97      584.24     20.57 o 
  -8   5   2      231.27      195.79     11.47 o 
  -7   5   2     1934.16     1923.40     60.41 o 
  -6   5   2       62.98       70.66      6.07 o 
  -5   5   2       43.43       56.63      5.44 o 
  -4   5   2    17132.49    20116.29    253.08 o 
  -3   5   2     1574.90     1637.84     41.70 o 
  -2   5   2     4145.16     3841.86     70.09 o 
  -1   5   2      714.94      592.42     20.40 o 
   0   5   2     1483.33     1647.96     40.61 o 
   1   5   2    12220.37    14360.63    186.12 o 
   2   5   2     3140.76     3474.80     68.65 o 
   3   5   2     1487.15     1593.17     45.80 o 
   4   5   2     1632.27     1714.11     51.48 o 
   5   5   2     1090.13     1156.61     37.67 o 
   6   5   2        8.03       -8.15     11.41 o 
   7   5   2      811.02      866.35     27.47 o 
   8   5   2      116.88      116.72     10.33 o 
   9   5   2      122.99      136.47     10.41 o 
  10   5   2      175.14      160.62     10.62 o 
 -11   6   2        7.34        8.50      3.94 o 
 -10   6   2        1.16        2.99      4.24 o 
  -9   6   2       40.70       37.69      5.66 o 
  -8   6   2     1073.93     1015.81     33.15 o 
  -7   6   2        6.46        8.98      4.04 o 
  -6   6   2       22.81       30.99      5.25 o 
  -5   6   2      814.84      818.92     24.97 o 
  -4   6   2     1417.89     1293.36     34.71 o 
  -3   6   2     2252.75     2153.40     53.05 o 
  -2   6   2     1175.02     1084.89     30.58 o 
  -1   6   2       31.63       27.51      4.59 o 
   0   6   2      465.76      370.76     12.03 o 
   1   6   2     2689.04     2831.75     62.08 o 
   2   6   2     3415.45     3600.86     74.78 o 
   3   6   2      556.49      588.67     18.90 o 
   4   6   2       46.71       48.96      5.97 o 
   5   6   2       18.00       28.70      5.01 o 
   6   6   2      657.69      656.82     21.84 o 
   7   6   2      723.81      737.83     23.28 o 
   8   6   2      129.38      136.27     11.05 o 
   9   6   2        4.86        3.43      3.43 o 
 -11   7   2        0.24       -5.70      5.70 o 
 -10   7   2       60.64       51.84      6.84 o 
  -9   7   2        0.10       -6.01      7.67 o 
  -8   7   2       84.39       78.56      7.62 o 
  -7   7   2      100.21       94.60      8.87 o 
  -6   7   2      191.67      189.29     11.45 o 
  -5   7   2      164.93      153.46      9.38 o 
  -4   7   2      107.72      124.09      8.40 o 
  -3   7   2       26.81       32.10      5.09 o 
  -2   7   2        3.21        5.36      6.30 o 
  -1   7   2     2293.91     2213.88     59.99 o 
   0   7   2       21.03        6.23      7.37 o 
   1   7   2      102.76       99.66      7.49 o 
   2   7   2       51.67       70.74      6.51 o 
   3   7   2       53.00       60.62      6.18 o 
   4   7   2      311.86      329.25     13.96 o 
   5   7   2      184.76      186.67     11.70 o 
   6   7   2        2.90       -9.01      9.01 o 
   7   7   2        0.69        2.08      3.59 o 
   8   7   2       24.39       27.53      5.90 o 
   9   7   2        0.89       -1.73      4.06 o 
 -10   8   2       24.54       34.27      5.03 o 
  -9   8   2        5.10        3.00      6.73 o 
  -8   8   2      588.80      557.00     19.31 o 
  -7   8   2      245.73      212.64     12.08 o 
  -6   8   2      115.91      101.17      9.13 o 
  -5   8   2     1296.73     1317.24     40.72 o 
  -4   8   2       13.51        9.31     10.05 o 
  -3   8   2     1026.36      950.67     29.31 o 
  -2   8   2     1566.64     1669.72     46.06 o 
  -1   8   2        5.28       -8.00      8.00 o 
   0   8   2     1341.10     1247.14     38.41 o 
   1   8   2      273.61      238.38     11.73 o 
   2   8   2      366.55      358.41     14.67 o 
   3   8   2      666.59      661.06     20.66 o 
   4   8   2      143.75      146.98     10.46 o 
   5   8   2      745.30      735.16     23.11 o 
   6   8   2      428.14      429.72     17.67 o 
   7   8   2      142.30      152.10     11.28 o 
   8   8   2      344.81      361.42     16.13 o 
   9   8   2       16.67       16.48      4.00 o 
 -10   9   2       38.23       37.60      5.24 o 
  -9   9   2      169.20      159.38     11.02 o 
  -8   9   2        9.60       -5.83      9.00 o 
  -7   9   2     1372.55     1307.18     38.22 o 
  -6   9   2      157.72      153.29     10.95 o 
  -5   9   2        0.08       10.64      5.01 o 
  -4   9   2     2167.34     2175.76     67.03 o 
  -3   9   2      539.41      578.27     19.93 o 
  -2   9   2     2094.27     2223.22     68.64 o 
  -1   9   2      878.89      896.59     27.83 o 
   0   9   2      575.86      602.23     20.12 o 
   1   9   2     2653.32     2893.95     77.25 o 
   2   9   2     1363.77     1325.93     42.34 o 
   3   9   2       63.61       65.40      8.13 o 
   4   9   2      976.82     1000.44     32.45 o 
   5   9   2      401.61      400.98     16.94 o 
   6   9   2      458.56      518.31     20.38 o 
   7   9   2      486.58      502.52     18.76 o 
   8   9   2        0.95        4.04      5.35 o 
  -9  10   2       18.42       12.78      4.54 o 
  -8  10   2      795.56      799.84     23.96 o 
  -7  10   2       37.26       39.83      7.19 o 
  -6  10   2       81.63      100.49      8.91 o 
  -5  10   2      174.89      134.41     10.67 o 
  -4  10   2      722.90      763.93     23.83 o 
  -3  10   2     1592.62     1685.06     50.43 o 
  -2  10   2      666.96      705.32     23.19 o 
  -1  10   2     1193.83     1358.67     45.30 o 
   0  10   2     1100.47     1136.51     35.99 o 
   1  10   2     2197.10     2247.72     69.64 o 
   2  10   2     1768.02     1871.84     52.82 o 
   3  10   2      280.31      303.85     14.80 o 
   4  10   2       12.05       13.24      5.03 o 
   5  10   2      187.40      197.50     12.87 o 
   6  10   2      763.95      732.61     23.86 o 
   7  10   2      241.52      244.76     12.59 o 
   8  10   2        2.79        1.38      3.13 o 
  -9  11   2       92.95      102.93      7.01 o 
  -8  11   2       28.80       28.76      4.96 o 
  -7  11   2      167.31      165.51     11.02 o 
  -6  11   2       20.05       29.50      6.53 o 
  -5  11   2      206.66      214.07     12.39 o 
  -4  11   2      353.34      388.79     16.97 o 
  -3  11   2      278.68      310.72     15.72 o 
  -2  11   2      182.46      221.39     13.24 o 
  -1  11   2      750.96      849.45     26.64 o 
   0  11   2       99.31       92.09      9.30 o 
   1  11   2      361.21      366.24     17.03 o 
   2  11   2      112.94      107.47      9.98 o 
   3  11   2      125.78      126.42      9.96 o 
   4  11   2       28.68       29.65      6.47 o 
   5  11   2      219.31      215.84     12.87 o 
   6  11   2        6.80        3.85      4.48 o 
   7  11   2       16.98       11.93      4.37 o 
  -8  12   2        0.02       -0.66      3.89 o 
  -7  12   2      209.21      189.53     10.86 o 
  -6  12   2       35.54       47.65      5.99 o 
  -5  12   2      111.72      137.46     10.81 o 
  -4  12   2       40.49       35.22      6.99 o 
  -3  12   2        5.80        0.00      7.85 o 
  -2  12   2      466.08      478.94     20.21 o 
  -1  12   2      326.05      415.97     17.89 o 
   0  12   2      498.01      527.22     20.53 o 
   1  12   2       98.28       97.70      9.22 o 
   2  12   2        5.67        9.92      4.00 o 
   3  12   2      159.38      149.07     11.76 o 
   4  12   2        0.13        1.73      3.87 o 
   5  12   2      338.11      345.17     14.82 o 
   6  12   2        5.18       -1.53      4.85 o 
  -7  13   2      186.38      169.12      9.83 o 
  -6  13   2      218.79      206.89     10.79 o 
  -5  13   2       30.73       25.61      5.51 o 
  -4  13   2      145.75      157.78     10.72 o 
  -3  13   2      199.45      210.96     13.39 o 
  -2  13   2      312.17      332.06     17.19 o 
  -1  13   2      251.80      261.30     15.11 o 
   0  13   2        0.60        1.73      7.58 o 
   1  13   2      429.97      438.18     19.17 o 
   2  13   2      106.90      105.28      9.08 o 
   3  13   2        0.43       -4.76      6.06 o 
   4  13   2      380.81      386.03     14.97 o 
   5  13   2       38.37       25.95      5.13 o 
  -5  14   2      131.23      139.75      7.92 o 
  -4  14   2       29.10       23.45      5.73 o 
  -3  14   2      224.12      243.38     12.36 o 
  -2  14   2      318.37      340.69     15.74 o 
  -1  14   2       75.44       75.22      7.89 o 
   0  14   2      616.68      608.80     20.38 o 
   1  14   2      891.04      834.70     26.75 o 
   2  14   2      115.90      126.26      9.45 o 
   3  14   2      114.67      118.13      8.55 o 
   4  14   2        0.08       -1.81      3.74 o 
  -3  15   2        3.79       -1.35      4.53 o 
  -2  15   2      180.48      183.43      9.63 o 
  -1  15   2        0.86        3.70      5.40 o 
   0  15   2      151.67      142.22      8.46 o 
   1  15   2      334.24      298.84     12.87 o 
   2  15   2       84.32       64.47      6.02 o 
 -12   1   3        1.57        8.46      2.82 o 
 -11   1   3        7.16        4.85      7.41 o 
 -10   1   3      516.96      514.45     19.20 o 
  -9   1   3       34.30       34.44      6.12 o 
  -8   1   3       83.76       69.39      6.62 o 
  -7   1   3      751.61      752.05     24.25 o 
  -6   1   3       31.40       36.80      4.72 o 
  -5   1   3     5419.61     5511.63     91.09 o 
  -4   1   3      601.38      584.24     18.11 o 
  -3   1   3      125.88      133.33      5.28 o 
  -2   1   3     6388.00     4464.73     69.99 o 
  -1   1   3       99.93       90.22      4.21 o 
   0   1   3    10854.38    11264.42    141.45 o 
   1   1   3       19.99       14.64      2.25 o 
   2   1   3    10067.95    12004.55    158.09 o 
   3   1   3     1528.64     1649.84     44.05 o 
   4   1   3      475.01      554.16     17.74 o 
   5   1   3     1290.44     1263.21     38.37 o 
   6   1   3      465.84      435.33     17.10 o 
   7   1   3      197.95      171.43     11.60 o 
   8   1   3       62.14       68.20      8.56 o 
   9   1   3       41.73       43.19      6.99 o 
  10   1   3      106.51      110.41      8.16 o 
 -12   2   3       97.74       85.93      7.77 o 
 -11   2   3      256.92      272.36     14.61 o 
 -10   2   3       99.41       86.52      8.63 o 
  -9   2   3     1246.49     1235.40     42.05 o 
  -8   2   3      169.95      197.34     11.11 o 
  -7   2   3     1552.70     1554.01     41.41 o 
  -6   2   3     3440.46     3459.78     72.68 o 
  -5   2   3      470.81      498.53     16.31 o 
  -4   2   3    10603.54    11781.57    155.03 o 
  -3   2   3      152.74      166.07      6.00 o 
  -2   2   3      103.44       56.50      3.66 o 
  -1   2   3    14186.78    12225.41    155.05 o 
   0   2   3      308.86      424.58     13.67 o 
   1   2   3     6541.53     7679.23    107.37 o 
   2   2   3     3911.72     4698.41     79.11 o 
   3   2   3      372.46      441.06     13.51 o 
   4   2   3     5587.94     5782.41    105.21 o 
   5   2   3      711.45      743.71     22.78 o 
   6   2   3      616.87      618.93     20.46 o 
   7   2   3      732.42      683.85     22.74 o 
   8   2   3       63.84       51.01      8.26 o 
   9   2   3      403.66      427.94     17.08 o 
  10   2   3       93.01       86.82      8.14 o 
 -12   3   3        9.51        4.20      7.13 o 
 -11   3   3       11.35        7.59      9.00 o 
 -10   3   3     1223.71     1193.84     36.49 o 
  -9   3   3      342.69      339.04     15.51 o 
  -8   3   3      433.04      450.86     17.23 o 
  -7   3   3      144.13      133.65      8.90 o 
  -6   3   3      988.23     1164.96     32.94 o 
  -5   3   3    16441.56    18907.20    239.82 o 
  -4   3   3      277.95      323.51     10.12 o 
  -3   3   3     1259.87     1293.24     33.40 o 
  -2   3   3     1516.67     1147.14     31.84 o 
  -1   3   3       81.70       87.13      4.56 o 
   0   3   3    16386.83    20861.62    244.88 o 
   1   3   3       29.14       44.18      3.60 o 
   2   3   3     2170.87     2304.54     51.42 o 
   3   3   3      815.72      933.22     28.09 o 
   4   3   3     2225.42     2487.96     63.66 o 
   5   3   3     2780.44     2750.26     72.88 o 
   6   3   3       32.63       22.29      5.81 o 
   7   3   3      204.35      227.06     12.76 o 
   8   3   3      284.09      310.60     15.95 o 
   9   3   3      457.58      467.55     18.06 o 
 -12   4   3        2.71        5.27      3.24 o 
 -11   4   3       46.39       55.60      7.21 o 
 -10   4   3       88.16       96.72      8.63 o 
  -9   4   3      219.49      238.54     13.13 o 
  -8   4   3        0.64       -4.81      8.33 o 
  -7   4   3       13.40       11.34      4.50 o 
  -6   4   3      939.18      932.63     30.14 o 
  -5   4   3     1870.35     2114.49     52.58 o 
  -4   4   3      913.50      949.71     26.38 o 
  -3   4   3       93.15      103.97      5.61 o 
  -2   4   3       68.78       68.87      4.46 o 
  -1   4   3     2947.03     3329.78     59.75 o 
   0   4   3       79.38       91.39      4.83 o 
   1   4   3     1710.08     1987.03     46.08 o 
   2   4   3        9.24       20.30      3.24 o 
   3   4   3      179.76      193.75      9.47 o 
   4   4   3     1823.12     1969.72     57.03 o 
   5   4   3       73.88       63.61      7.80 o 
   6   4   3      465.80      466.30     18.49 o 
   7   4   3       18.23       20.57      5.88 o 
   8   4   3      100.11       90.49      9.63 o 
   9   4   3       73.62       62.74      7.23 o 
 -12   5   3        8.78       -4.90      4.90 o 
 -11   5   3       36.39       29.45      5.68 o 
 -10   5   3       78.95       79.35      8.76 o 
  -9   5   3       44.10       42.78      6.68 o 
  -8   5   3       67.40       58.74      7.08 o 
  -7   5   3       69.95       68.83      7.49 o 
  -6   5   3      467.17      455.05     15.57 o 
  -5   5   3     1279.64     1376.54     43.37 o 
  -4   5   3      754.74      861.08     26.15 o 
  -3   5   3      703.70      770.06     23.19 o 
  -2   5   3     1214.07     1314.06     36.85 o 
  -1   5   3      115.41      142.26      6.79 o 
   0   5   3       82.20       79.32      5.30 o 
   1   5   3      133.07      184.51      8.18 o 
   2   5   3      928.79     1089.01     31.03 o 
   3   5   3      132.06      163.85      9.17 o 
   4   5   3      285.97      292.81     13.12 o 
   5   5   3       81.78       69.74      7.54 o 
   6   5   3       39.84       58.47      7.43 o 
   7   5   3       10.29       10.62      4.79 o 
   8   5   3       52.63       60.91      7.73 o 
   9   5   3        0.90        1.07      5.97 o 
 -11   6   3       75.72       78.84      7.18 o 
 -10   6   3      121.36       77.83      8.60 o 
  -9   6   3      645.34      632.84     20.83 o 
  -8   6   3        3.77        7.04      8.26 o 
  -7   6   3      624.07      675.42     21.35 o 
  -6   6   3      332.62      318.46     13.27 o 
  -5   6   3      166.09      181.52      9.73 o 
  -4   6   3     3608.88     3750.41     77.73 o 
  -3   6   3      501.99      481.05     15.64 o 
  -2   6   3      260.42      216.52     10.43 o 
  -1   6   3     3719.55     3777.08     75.39 o 
   0   6   3      561.02      635.45     19.97 o 
   1   6   3     1529.07     1615.31     46.38 o 
   2   6   3      652.02      754.53     23.28 o 
   3   6   3       62.24       67.26      6.66 o 
   4   6   3     6100.75     6581.52    125.06 o 
   5   6   3       81.40      119.01      9.67 o 
   6   6   3      343.63      369.85     16.36 o 
   7   6   3      271.37      302.49     16.24 o 
   8   6   3       10.05        5.53      4.20 o 
   9   6   3      300.26      308.09     14.14 o 
 -11   7   3        3.58        8.07      2.75 o 
 -10   7   3      665.30      710.37     22.35 o 
  -9   7   3      200.31      196.97     12.06 o 
  -8   7   3      288.00      291.31     14.47 o 
  -7   7   3       91.76       88.34      7.71 o 
  -6   7   3      165.84      185.53     10.61 o 
  -5   7   3     4017.45     4176.76     90.04 o 
  -4   7   3      179.93      172.10      9.34 o 
  -3   7   3     2574.28     2480.25     63.15 o 
  -2   7   3     1838.81     1744.95     46.03 o 
  -1   7   3       40.19       34.98      5.24 o 
   0   7   3     8104.72     8672.94    139.92 o 
   1   7   3      493.98      582.75     18.84 o 
   2   7   3     1242.05     1339.11     38.80 o 
   3   7   3     1744.82     1802.67     48.26 o 
   4   7   3     2140.55     2069.92     64.49 o 
   5   7   3     1857.55     1871.08     52.07 o 
   6   7   3      142.60      145.72     10.52 o 
   7   7   3       22.57       32.58      6.82 o 
   8   7   3       92.47       97.36      8.36 o 
 -11   8   3       59.12       65.95      6.68 o 
 -10   8   3       22.56       24.87      5.83 o 
  -9   8   3      468.77      462.52     18.73 o 
  -8   8   3        0.65        6.29      3.91 o 
  -7   8   3       65.27       61.38      7.27 o 
  -6   8   3     1934.55     1842.78     51.03 o 
  -5   8   3       19.48       22.56      5.27 o 
  -4   8   3     2473.81     2481.06     68.15 o 
  -3   8   3      202.91      202.01     11.21 o 
  -2   8   3       90.41       83.44      7.88 o 
  -1   8   3     4081.09     4336.26     95.76 o 
   0   8   3        0.62        5.49      2.40 o 
   1   8   3     2502.12     2701.50     71.02 o 
   2   8   3       62.95       58.50      6.18 o 
   3   8   3      167.19      178.09     11.35 o 
   4   8   3      462.01      441.00     17.56 o 
   5   8   3        1.08        3.56      9.07 o 
   6   8   3      208.24      234.08     13.98 o 
   7   8   3      134.55      125.74      9.97 o 
   8   8   3      141.84      123.97      8.84 o 
 -10   9   3       51.54       53.84      6.23 o 
  -9   9   3      176.49      170.35     11.26 o 
  -8   9   3        2.57       -1.49      8.81 o 
  -7   9   3       36.97       38.54      6.49 o 
  -6   9   3       99.71       83.83      8.39 o 
  -5   9   3      563.35      532.88     19.02 o 
  -4   9   3       90.90       85.13      8.14 o 
  -3   9   3     1084.29     1185.10     40.27 o 
  -2   9   3       79.71      108.27      9.50 o 
  -1   9   3      467.18      517.31     18.90 o 
   0   9   3      428.43      410.48     16.95 o 
   1   9   3        0.52        2.27      4.33 o 
   2   9   3        7.63       20.28      5.66 o 
   3   9   3      126.63      127.71      9.61 o 
   4   9   3      168.43      164.77     11.33 o 
   5   9   3      142.78      140.65     11.55 o 
   6   9   3        1.80        1.20      4.22 o 
   7   9   3      169.54      181.45     10.19 o 
   8   9   3       11.54        8.07      4.04 o 
  -9  10   3      150.68      140.17      9.05 o 
  -8  10   3      121.92      129.16     10.04 o 
  -7  10   3      338.05      344.58     16.68 o 
  -6  10   3       38.83       40.58      6.14 o 
  -5  10   3       11.65       11.43      4.70 o 
  -4  10   3      701.26      730.87     23.09 o 
  -3  10   3      380.34      373.39     16.66 o 
  -2  10   3      355.03      376.25     17.84 o 
  -1  10   3      122.96      133.20     10.13 o 
   0  10   3       51.30       59.45      6.49 o 
   1  10   3      281.97      270.50     13.53 o 
   2  10   3      277.31      320.60     15.15 o 
   3  10   3      205.85      217.19     12.56 o 
   4  10   3      428.37      418.47     16.65 o 
   5  10   3        0.86       -7.82      7.82 o 
   6  10   3        7.62        9.53      4.11 o 
   7  10   3      161.28      151.83      9.14 o 
  -9  11   3       42.38       34.69      5.15 o 
  -8  11   3      158.80      158.71      9.19 o 
  -7  11   3      115.98      142.45      9.89 o 
  -6  11   3      102.18      101.54      9.32 o 
  -5  11   3      988.21     1052.02     33.58 o 
  -4  11   3        2.23        1.25      4.72 o 
  -3  11   3      139.23      161.77     11.81 o 
  -2  11   3     1262.21     1404.95     43.11 o 
  -1  11   3       49.78       43.52      7.21 o 
   0  11   3      931.57      982.50     30.45 o 
   1  11   3      349.09      323.63     15.66 o 
   2  11   3      654.86      637.04     21.63 o 
   3  11   3      488.82      460.91     19.57 o 
   4  11   3       34.26       29.87      6.38 o 
   5  11   3      576.98      621.56     20.15 o 
   6  11   3      292.21      284.97     12.41 o 
  -8  12   3        1.14        2.38      3.63 o 
  -7  12   3       36.26       35.88      5.75 o 
  -6  12   3      393.62      418.33     17.23 o 
  -5  12   3        0.11       -8.94      8.94 o 
  -4  12   3     1118.68     1162.93     35.43 o 
  -3  12   3        8.60       13.36      4.28 o 
  -2  12   3      183.65      225.57     13.53 o 
  -1  12   3     2723.46     2857.49     82.84 o 
   0  12   3      141.21      161.39     11.29 o 
   1  12   3      432.17      449.27     19.93 o 
   2  12   3       96.19       85.27      8.74 o 
   3  12   3        0.80        2.93      6.54 o 
   4  12   3      617.95      601.69     19.70 o 
   5  12   3       24.88       16.74      4.20 o 
  -7  13   3       11.12        1.47      5.51 o 
  -6  13   3       21.88       20.26      5.09 o 
  -5  13   3      401.12      374.77     15.66 o 
  -4  13   3       94.66      106.91      9.54 o 
  -3  13   3       28.60       33.26      6.88 o 
  -2  13   3        0.90        7.61      3.32 o 
  -1  13   3       15.35       25.16      6.05 o 
   0  13   3      572.50      550.61     21.24 o 
   1  13   3       16.52        7.47      8.04 o 
   2  13   3       12.63       19.19      4.89 o 
   3  13   3        0.77        1.12      4.07 o 
   4  13   3      357.93      335.60     12.78 o 
  -5  14   3       87.89       92.19      6.59 o 
  -4  14   3        5.24        8.06      3.91 o 
  -3  14   3      165.61      200.61     10.99 o 
  -2  14   3      240.87      251.54     13.34 o 
  -1  14   3        8.58        7.85      5.51 o 
   0  14   3       16.28       18.66      5.29 o 
   1  14   3        5.48       14.19      3.65 o 
   2  14   3      111.95      121.73      7.88 o 
   3  14   3      251.19      208.37     10.92 o 
  -3  15   3      125.65      107.61      7.48 o 
  -2  15   3      116.96      113.97      8.14 o 
  -1  15   3      154.30      140.33      9.40 o 
   0  15   3       17.11       17.07      4.70 o 
 -12   0   4      267.47      272.32     13.38 o 
 -11   0   4      589.42      551.19     21.38 o 
 -10   0   4       69.14       78.20      7.73 o 
  -9   0   4      519.24      486.91     18.46 o 
  -8   0   4     1208.84     1197.22     38.20 o 
  -7   0   4     4377.46     4349.73     91.17 o 
  -6   0   4     2917.16     3022.40     67.79 o 
  -5   0   4     1638.46     1443.71     41.14 o 
  -4   0   4       57.85       79.82      4.81 o 
  -3   0   4      447.57      315.16      9.98 o 
  -2   0   4    18196.41    12806.04    169.30 o 
  -1   0   4     1674.11     1268.34     33.67 o 
   0   0   4     9225.86     8381.53    119.74 o 
   1   0   4     2584.85     2584.99     54.82 o 
   2   0   4      131.33      199.94      8.73 o 
   3   0   4     7146.21     6900.73    118.21 o 
   4   0   4       76.13       68.27      6.71 o 
   5   0   4     2806.34     2639.89     73.74 o 
   6   0   4      658.86      652.78     22.02 o 
   7   0   4       76.79       81.43      8.67 o 
   8   0   4      771.36      714.97     24.21 o 
   9   0   4        7.06        7.76      3.82 o 
 -12   1   4      190.40      205.99     11.19 o 
 -11   1   4      143.42      124.65     10.85 o 
 -10   1   4      117.61      117.22      9.50 o 
  -9   1   4      380.23      390.64     16.20 o 
  -8   1   4      329.83      329.79     14.48 o 
  -7   1   4     1098.26     1095.06     34.22 o 
  -6   1   4     2900.77     2915.77     66.54 o 
  -5   1   4      133.59       92.82      6.11 o 
  -4   1   4     3817.77     3566.59     67.22 o 
  -3   1   4     2365.64     1815.96     43.30 o 
  -2   1   4     2193.37     1443.39     37.29 o 
  -1   1   4     4777.09     3888.32     68.26 o 
   0   1   4     1637.57     1577.32     39.15 o 
   1   1   4       29.76       35.72      3.67 o 
   2   1   4     7567.83     8443.85    128.46 o 
   3   1   4      462.98      464.49     14.93 o 
   4   1   4     2155.87     2062.97     59.62 o 
   5   1   4        6.91        9.05      4.31 o 
   6   1   4        5.80        8.63      4.09 o 
   7   1   4     1043.24      980.00     32.44 o 
   8   1   4        2.23        3.12      5.84 o 
   9   1   4      241.15      227.20     11.76 o 
 -12   2   4        0.82        4.81      6.36 o 
 -11   2   4       38.21       50.98      6.56 o 
 -10   2   4        6.82        0.00      7.00 o 
  -9   2   4       43.37       38.57      5.97 o 
  -8   2   4       27.01       25.31      5.42 o 
  -7   2   4      728.90      769.81     25.17 o 
  -6   2   4      325.18      304.01     11.89 o 
  -5   2   4      213.10      245.95      9.87 o 
  -4   2   4       40.14       42.43      3.87 o 
  -3   2   4      164.40      103.82      5.73 o 
  -2   2   4     2979.41     2208.46     49.70 o 
  -1   2   4      129.30       97.21      5.17 o 
   0   2   4      830.70      945.06     29.70 o 
   1   2   4       16.65       24.67      2.91 o 
   2   2   4       99.10      106.95      6.72 o 
   3   2   4       60.89       66.32      6.12 o 
   4   2   4       56.19       74.27      6.79 o 
   5   2   4      118.87      122.68      9.02 o 
   6   2   4        1.09       23.32      4.35 o 
   7   2   4        0.19        4.18      4.44 o 
   8   2   4       29.53       34.68      5.27 o 
   9   2   4        0.01        7.32      2.64 o 
 -12   3   4       81.26       78.43      7.36 o 
 -11   3   4       78.86       86.46      8.95 o 
 -10   3   4        3.60        7.10      3.56 o 
  -9   3   4      295.17      292.63     14.95 o 
  -8   3   4       18.77       21.92      4.96 o 
  -7   3   4      204.82      196.73     10.40 o 
  -6   3   4     1453.36     1417.92     38.17 o 
  -5   3   4       65.14       95.09      6.33 o 
  -4   3   4     2878.23     2843.91     60.37 o 
  -3   3   4      464.16      354.04     11.35 o 
  -2   3   4      232.55      160.17      7.01 o 
  -1   3   4       95.28       75.22      4.60 o 
   0   3   4     1957.34     2315.69     50.59 o 
   1   3   4      449.80      470.46     14.53 o 
   2   3   4     1862.30     2174.45     54.33 o 
   3   3   4      305.73      328.31     12.83 o 
   4   3   4      748.29      752.55     23.22 o 
   5   3   4       12.52       12.13      4.59 o 
   6   3   4        0.97        9.16      4.09 o 
   7   3   4      292.21      299.21     15.78 o 
   8   3   4        3.05        4.35      6.65 o 
   9   3   4       92.43       89.10      7.46 o 
 -12   4   4       88.77      102.72      7.73 o 
 -11   4   4      277.50      286.36     14.51 o 
 -10   4   4       89.45       97.51      9.00 o 
  -9   4   4       45.02       42.21      6.49 o 
  -8   4   4      130.07      130.67      9.60 o 
  -7   4   4     2389.69     2611.06     69.58 o 
  -6   4   4     2514.47     2609.72     65.20 o 
  -5   4   4      856.50      820.80     26.95 o 
  -4   4   4      168.18      167.37      8.22 o 
  -3   4   4      920.96      811.68     25.17 o 
  -2   4   4    12490.29    10276.74    152.31 o 
  -1   4   4      442.08      428.80     12.43 o 
   0   4   4     7469.44     9068.07    132.14 o 
   1   4   4     1482.43     1775.09     46.82 o 
   2   4   4      886.71      977.66     29.94 o 
   3   4   4     4839.03     5104.86    100.57 o 
   4   4   4      249.34      262.90     13.45 o 
   5   4   4     1464.49     1569.69     46.59 o 
   6   4   4      167.82      135.97     10.54 o 
   7   4   4       35.12       27.77      7.58 o 
   8   4   4      441.22      509.49     18.72 o 
   9   4   4        0.07       -1.95      4.07 o 
 -12   5   4      142.69      157.39      9.20 o 
 -11   5   4      175.54      188.04     11.41 o 
 -10   5   4      144.30      162.65     11.70 o 
  -9   5   4      214.66      209.15     12.37 o 
  -8   5   4      201.04      225.89     12.09 o 
  -7   5   4     2262.01     2319.67     65.94 o 
  -6   5   4     2462.85     2466.51     65.29 o 
  -5   5   4     1001.90     1093.49     32.59 o 
  -4   5   4     1346.71     1345.83     41.49 o 
  -3   5   4     3152.73     3132.64     67.61 o 
  -2   5   4     2507.00     2294.63     57.89 o 
  -1   5   4     7255.81     8764.76    130.88 o 
   0   5   4       54.58       66.91      5.42 o 
   1   5   4      454.18      468.73     14.48 o 
   2   5   4     6034.91     6605.40    116.36 o 
   3   5   4       73.24       72.08      7.03 o 
   4   5   4     1381.57     1464.17     43.49 o 
   5   5   4      120.01      144.58      9.95 o 
   6   5   4        0.11        0.00      5.64 o 
   7   5   4     1037.65     1136.17     37.81 o 
   8   5   4        2.22       -2.06      4.85 o 
 -12   6   4       36.35       38.82      5.48 o 
 -11   6   4      292.78      296.31     13.55 o 
 -10   6   4       63.80       60.27      7.19 o 
  -9   6   4       11.63       12.68      4.17 o 
  -8   6   4      236.45      216.17     12.60 o 
  -7   6   4     3502.65     3536.61     86.48 o 
  -6   6   4      736.03      718.72     22.93 o 
  -5   6   4        3.39        5.42      6.36 o 
  -4   6   4        6.75        3.71      6.41 o 
  -3   6   4       81.77       65.75      6.05 o 
  -2   6   4     3244.48     3420.25     72.23 o 
  -1   6   4      933.21     1035.23     30.22 o 
   0   6   4      399.41      379.86     13.23 o 
   1   6   4        0.75        6.43      3.56 o 
   2   6   4       87.35       95.11      7.45 o 
   3   6   4      297.16      319.50     13.86 o 
   4   6   4      121.77      145.64      9.96 o 
   5   6   4     1066.80     1094.60     33.93 o 
   6   6   4      286.86      275.87     15.43 o 
   7   6   4      151.92      168.51     10.80 o 
   8   6   4      216.78      226.21     11.01 o 
 -11   7   4       42.37       36.40      6.03 o 
 -10   7   4       39.06       32.05      6.67 o 
  -9   7   4       21.89       16.46      6.07 o 
  -8   7   4       96.47       92.81      8.41 o 
  -7   7   4      338.90      326.39     14.83 o 
  -6   7   4      111.51      116.96      8.71 o 
  -5   7   4       24.90       24.67      5.03 o 
  -4   7   4      406.78      401.56     14.71 o 
  -3   7   4      233.68      215.88     10.62 o 
  -2   7   4      171.54      185.87     10.03 o 
  -1   7   4      156.18      178.80      9.47 o 
   0   7   4        4.87       -1.33      6.36 o 
   1   7   4      650.85      643.83     20.62 o 
   2   7   4      135.39      151.53      9.43 o 
   3   7   4       59.17       54.13      7.14 o 
   4   7   4      140.43      139.70     10.72 o 
   5   7   4      260.94      277.11     14.04 o 
   6   7   4       28.11       33.50      6.25 o 
   7   7   4        8.47        3.91      7.47 o 
   8   7   4        5.53       -0.70      4.44 o 
 -11   8   4       60.01       68.42      6.62 o 
 -10   8   4      143.13      141.71      9.88 o 
  -9   8   4       25.07       25.48      5.37 o 
  -8   8   4      224.91      210.00     12.06 o 
  -7   8   4      775.53      750.15     22.82 o 
  -6   8   4      496.12      505.99     17.99 o 
  -5   8   4      719.16      714.25     23.20 o 
  -4   8   4      483.85      508.23     17.57 o 
  -3   8   4       71.71       64.00      7.47 o 
  -2   8   4      643.48      648.52     21.14 o 
  -1   8   4       81.00       76.44      7.34 o 
   0   8   4     1378.02     1387.23     40.96 o 
   1   8   4       94.92       99.73      8.32 o 
   2   8   4     1343.45     1332.04     41.97 o 
   3   8   4      410.80      379.44     16.06 o 
   4   8   4       63.34       56.21      7.47 o 
   5   8   4      850.88      870.88     26.87 o 
   6   8   4      197.57      182.08     11.80 o 
   7   8   4       98.69      116.64      8.16 o 
 -10   9   4       59.24       56.70      5.52 o 
  -9   9   4      167.65      184.83     11.26 o 
  -8   9   4       18.74       18.79      5.53 o 
  -7   9   4      190.30      200.23     12.13 o 
  -6   9   4      727.88      676.57     21.76 o 
  -5   9   4       51.42       58.83      7.04 o 
  -4   9   4     1908.52     1831.72     50.94 o 
  -3   9   4     2122.19     2176.72     58.44 o 
  -2   9   4      184.68      216.51     12.46 o 
  -1   9   4     2470.13     2482.55     71.78 o 
   0   9   4       24.66       30.68      6.07 o 
   1   9   4      769.47      772.72     25.01 o 
   2   9   4     3811.49     3805.85     92.57 o 
   3   9   4      247.30      273.10     13.78 o 
   4   9   4     1112.12     1131.89     38.99 o 
   5   9   4        2.59        4.55      5.88 o 
   6   9   4        6.68        3.69      5.62 o 
   7   9   4      409.72      426.97     15.70 o 
 -10  10   4       54.73       54.83      5.83 o 
  -9  10   4       14.15       12.94      4.22 o 
  -8  10   4       54.86       70.73      7.32 o 
  -7  10   4      799.76      822.68     24.95 o 
  -6  10   4      687.29      657.01     20.84 o 
  -5  10   4      246.48      243.69     13.41 o 
  -4  10   4      206.78      216.04     12.54 o 
  -3  10   4      829.14      948.33     28.11 o 
  -2  10   4     2630.70     2788.25     82.77 o 
  -1  10   4      395.53      396.40     17.05 o 
   0  10   4      578.12      581.59     20.41 o 
   1  10   4      153.86      158.69     10.96 o 
   2  10   4      187.60      172.73     10.76 o 
   3  10   4      977.51      873.42     26.96 o 
   4  10   4        0.58        4.59      5.92 o 
   5  10   4      127.76      124.58      9.14 o 
   6  10   4       78.34       83.67      6.81 o 
  -9  11   4        0.48       -3.47      3.87 o 
  -8  11   4       88.54       77.07      6.90 o 
  -7  11   4        6.64        5.44      6.38 o 
  -6  11   4       74.48       93.59      8.52 o 
  -5  11   4       13.61       11.32      5.07 o 
  -4  11   4      135.07      129.20     10.06 o 
  -3  11   4       89.78      103.73     10.50 o 
  -2  11   4        8.79       24.76      6.30 o 
  -1  11   4      329.79      353.08     16.56 o 
   0  11   4       72.29       66.93      8.37 o 
   1  11   4      362.14      327.15     15.20 o 
   2  11   4      382.53      370.08     16.83 o 
   3  11   4       26.79       32.41      5.88 o 
   4  11   4      146.52      155.52     10.02 o 
   5  11   4       71.15       67.57      6.24 o 
  -8  12   4      108.70       98.22      8.07 o 
  -7  12   4       88.88       82.01      7.08 o 
  -6  12   4        6.09        5.24      6.16 o 
  -5  12   4      442.32      470.74     18.80 o 
  -4  12   4        7.17        7.54      5.00 o 
  -3  12   4      394.37      479.22     20.75 o 
  -2  12   4      108.08      106.29     10.52 o 
  -1  12   4        0.75       -7.82      7.82 o 
   0  12   4      158.92      137.90     11.80 o 
   1  12   4       36.35       36.34      6.27 o 
   2  12   4      163.76      154.56     10.47 o 
   3  12   4       21.12       29.96      5.42 o 
   4  12   4       68.10       61.83      6.09 o 
  -7  13   4       11.50       13.29      3.58 o 
  -6  13   4      169.94      168.77      9.38 o 
  -5  13   4       78.41       78.90      6.84 o 
  -4  13   4      591.18      647.89     21.25 o 
  -3  13   4       26.62       29.59      5.94 o 
  -2  13   4       25.33       31.36      6.51 o 
  -1  13   4      382.64      400.87     17.59 o 
   0  13   4        3.69       -2.47      5.81 o 
   1  13   4      231.63      209.29     11.92 o 
   2  13   4      544.81      483.65     17.19 o 
   3  13   4      157.46      151.74      9.05 o 
  -5  14   4      159.76      171.04      9.53 o 
  -4  14   4       20.91       21.11      4.07 o 
  -3  14   4      120.14      133.47      9.25 o 
  -2  14   4      778.93      788.71     25.06 o 
  -1  14   4       13.66       23.23      4.74 o 
   0  14   4      371.37      353.16     14.00 o 
   1  14   4       46.93       34.84      5.04 o 
   2  14   4       66.05       65.83      6.01 o 
 -13   1   5       80.57       78.25      7.14 o 
 -12   1   5        8.39        1.25      4.55 o 
 -11   1   5       58.12       60.27      7.78 o 
 -10   1   5       59.65       61.54      8.11 o 
  -9   1   5      385.37      381.69     16.46 o 
  -8   1   5     1700.39     1573.46     45.26 o 
  -7   1   5       48.54       51.01      6.14 o 
  -6   1   5     1435.27     1339.36     37.12 o 
  -5   1   5      553.73      457.98     15.47 o 
  -4   1   5     4312.26     3740.51     74.81 o 
  -3   1   5     2399.89     1726.96     46.05 o 
  -2   1   5      358.55      251.14      9.70 o 
  -1   1   5      176.47      150.55      7.46 o 
   0   1   5     4500.07     4583.78     83.89 o 
   1   1   5      559.53      484.17     15.97 o 
   2   1   5      122.56      112.09      7.25 o 
   3   1   5      704.84      678.51     20.11 o 
   4   1   5      178.51      177.67     10.80 o 
   5   1   5      478.93      441.77     17.60 o 
   6   1   5      216.44      231.58     13.04 o 
   7   1   5      126.88      101.94     10.92 o 
   8   1   5      218.24      188.07     11.46 o 
 -12   2   5      141.14      142.08      9.93 o 
 -11   2   5        0.20        1.60      6.99 o 
 -10   2   5        7.59       -8.02      8.02 o 
  -9   2   5     1790.44     1829.22     53.08 o 
  -8   2   5      107.18      104.87      8.47 o 
  -7   2   5     1467.04     1392.32     40.21 o 
  -6   2   5     1002.84      973.01     31.44 o 
  -5   2   5      450.80      367.37     13.00 o 
  -4   2   5     8439.95     6960.50    115.37 o 
  -3   2   5     3457.05     2613.41     60.42 o 
  -2   2   5     4943.17     3899.51     76.75 o 
  -1   2   5     4789.64     4653.69     84.67 o 
   0   2   5     3451.94     3852.12     75.46 o 
   1   2   5     3805.44     3734.50     76.90 o 
   2   2   5     4296.00     4681.77     92.90 o 
   3   2   5     1395.39     1497.93     42.15 o 
   4   2   5      467.70      469.05     17.95 o 
   5   2   5     1194.71     1249.55     36.81 o 
   6   2   5      269.04      272.38     14.39 o 
   7   2   5      557.60      598.96     21.33 o 
   8   2   5       32.64       36.33      5.61 o 
 -12   3   5        1.30        4.13      3.26 o 
 -11   3   5      240.14      242.52     13.89 o 
 -10   3   5      186.73      185.71     11.63 o 
  -9   3   5      190.63      206.26     12.02 o 
  -8   3   5     2676.50     2671.72     74.62 o 
  -7   3   5      290.92      311.23     13.62 o 
  -6   3   5      930.42      996.45     32.18 o 
  -5   3   5      541.01      490.62     15.31 o 
  -4   3   5     2556.91     2218.37     56.60 o 
  -3   3   5     5923.39     4905.33     92.91 o 
  -2   3   5     1062.31      873.58     27.30 o 
  -1   3   5        9.17       14.93      3.26 o 
   0   3   5      829.07      894.76     27.32 o 
   1   3   5     2256.54     2408.56     60.08 o 
   2   3   5     2162.55     2220.69     60.06 o 
   3   3   5     2307.50     2559.29     68.88 o 
   4   3   5      334.84      350.96     15.05 o 
   5   3   5      264.09      276.30     14.00 o 
   6   3   5     1025.89     1093.25     34.07 o 
   7   3   5       57.46       60.64      7.84 o 
   8   3   5      245.30      267.55     12.35 o 
 -12   4   5       93.95       83.11      7.55 o 
 -11   4   5       16.08       18.71      4.83 o 
 -10   4   5       17.87       22.23      4.54 o 
  -9   4   5      427.07      448.40     17.56 o 
  -8   4   5       58.65       49.52      7.19 o 
  -7   4   5        5.08       30.23      5.68 o 
  -6   4   5      109.92      124.68      8.67 o 
  -5   4   5       57.31       47.36      5.96 o 
  -4   4   5     1114.25     1042.16     31.89 o 
  -3   4   5      479.88      465.51     15.17 o 
  -2   4   5      402.81      328.70     12.37 o 
  -1   4   5      291.05      343.06     12.28 o 
   0   4   5      639.54      656.64     20.95 o 
   1   4   5      162.86      181.87      9.54 o 
   2   4   5     1024.97     1189.17     36.08 o 
   3   4   5     1509.75     1577.04     44.79 o 
   4   4   5        0.46        2.91      3.45 o 
   5   4   5      480.73      525.31     19.36 o 
   6   4   5       17.39       17.79      6.34 o 
   7   4   5      176.01      180.03     11.71 o 
   8   4   5        0.10       -1.55      4.52 o 
 -12   5   5       28.00       26.16      4.15 o 
 -11   5   5       49.09       50.12      6.42 o 
 -10   5   5       33.04       30.13      6.16 o 
  -9   5   5       71.59       79.70      7.86 o 
  -8   5   5      461.61      489.77     18.23 o 
  -7   5   5      408.10      397.24     15.95 o 
  -6   5   5       12.68        7.45      8.81 o 
  -5   5   5        4.47       70.64      6.38 o 
  -4   5   5      113.34      115.79      8.08 o 
  -3   5   5       10.81       20.65      3.76 o 
  -2   5   5       47.62       71.13      6.75 o 
  -1   5   5      235.53      301.24     11.73 o 
   0   5   5      354.86      365.57     13.15 o 
   1   5   5        6.14        4.53      4.41 o 
   2   5   5        1.68       13.57      3.98 o 
   3   5   5      253.86      296.28     13.84 o 
   4   5   5       71.74       76.25      7.89 o 
   5   5   5      241.05      270.30     13.96 o 
   6   5   5       52.35       57.24      7.78 o 
   7   5   5        4.02        6.47      6.97 o 
   8   5   5      101.69      106.35      8.62 o 
 -12   6   5       84.36      102.91      7.22 o 
 -11   6   5       27.45       41.65      6.05 o 
 -10   6   5       21.85       33.04      6.01 o 
  -9   6   5      512.07      528.16     18.88 o 
  -8   6   5       42.83       54.45      6.47 o 
  -7   6   5      127.14      123.96      9.26 o 
  -6   6   5     2320.93     2324.63     66.44 o 
  -5   6   5      265.78      243.01     11.83 o 
  -4   6   5     1718.37     1718.01     53.21 o 
  -3   6   5      970.49      954.69     29.95 o 
  -2   6   5     1856.46     1982.52     56.31 o 
  -1   6   5     1669.12     1840.78     53.28 o 
   0   6   5      304.64      348.67     13.79 o 
   1   6   5     2456.64     2580.36     68.39 o 
   2   6   5     2635.48     2827.55     74.49 o 
   3   6   5     1257.07     1266.60     41.49 o 
   4   6   5      118.37      130.08     10.50 o 
   5   6   5      155.67      156.81     10.30 o 
   6   6   5      315.05      318.75     15.70 o 
   7   6   5      317.43      338.67     14.28 o 
 -11   7   5       66.58       69.01      6.77 o 
 -10   7   5       24.99       30.92      5.64 o 
  -9   7   5      115.18      144.75     10.87 o 
  -8   7   5     1028.98     1029.21     32.39 o 
  -7   7   5       81.69       80.96      8.50 o 
  -6   7   5     1490.77     1488.12     44.14 o 
  -5   7   5     1692.99     1695.00     46.17 o 
  -4   7   5     2007.42     1906.22     58.79 o 
  -3   7   5     3977.47     3910.51     92.96 o 
  -2   7   5     1629.50     1675.65     52.31 o 
  -1   7   5       70.09       71.43      6.44 o 
   0   7   5     2280.83     2416.92     66.11 o 
   1   7   5     2820.47     3001.28     76.63 o 
   2   7   5      632.13      677.09     20.96 o 
   3   7   5      907.81      906.16     27.64 o 
   4   7   5      110.26      109.41      9.10 o 
   5   7   5      140.96      157.45     11.02 o 
   6   7   5      297.90      310.43     14.60 o 
   7   7   5       94.08      102.11      7.77 o 
 -11   8   5        0.54       -1.38      4.02 o 
 -10   8   5        1.60        4.74      6.91 o 
  -9   8   5      833.34      786.44     26.86 o 
  -8   8   5       40.97       29.56      6.44 o 
  -7   8   5      358.30      361.70     15.44 o 
  -6   8   5       47.64       45.53      6.97 o 
  -5   8   5        3.00       12.53      4.59 o 
  -4   8   5     1416.53     1342.46     41.31 o 
  -3   8   5      439.90      439.81     17.39 o 
  -2   8   5      649.23      733.07     22.78 o 
  -1   8   5       25.52       25.11      5.29 o 
   0   8   5     1526.28     1520.88     43.99 o 
   1   8   5       57.68       59.22      7.23 o 
   2   8   5      575.68      611.90     20.41 o 
   3   8   5      373.78      391.62     16.46 o 
   4   8   5      110.16       93.80      9.98 o 
   5   8   5     1149.64     1149.30     37.00 o 
   6   8   5       13.95       15.85      4.42 o 
 -10   9   5        0.79       -5.22      5.64 o 
  -9   9   5      521.35      524.32     18.18 o 
  -8   9   5       87.23       74.95      9.24 o 
  -7   9   5       18.81       12.52      4.96 o 
  -6   9   5       66.90       75.06      7.47 o 
  -5   9   5      130.97      126.40      9.76 o 
  -4   9   5     1054.07     1032.44     32.59 o 
  -3   9   5      213.66      246.06     14.03 o 
  -2   9   5        0.32        0.00      5.66 o 
  -1   9   5       55.57       56.60      6.47 o 
   0   9   5       29.28       32.98      5.70 o 
   1   9   5       17.21       -8.35     10.16 o 
   2   9   5      391.53      414.35     17.24 o 
   3   9   5       20.73       24.70      4.57 o 
   4   9   5        0.75        4.79      3.98 o 
   5   9   5        2.83        7.94      3.58 o 
   6   9   5       65.44       71.25      6.33 o 
 -10  10   5       96.55       92.37      6.81 o 
  -9  10   5       87.05       75.35      6.55 o 
  -8  10   5        1.70       -2.49      5.00 o 
  -7  10   5       50.78       45.36      6.33 o 
  -6  10   5      448.13      415.69     16.49 o 
  -5  10   5       29.01       25.79      6.10 o 
  -4  10   5       22.30       39.88      6.29 o 
  -3  10   5        1.06       -2.78      4.76 o 
  -2  10   5      110.02      119.66      9.76 o 
  -1  10   5      696.26      674.05     21.75 o 
   0  10   5        0.24        3.45      6.45 o 
   1  10   5      174.28      177.11     11.39 o 
   2  10   5      164.30      146.64     10.96 o 
   3  10   5        8.35       16.07      4.74 o 
   4  10   5      212.18      200.06     11.60 o 
   5  10   5       19.14       15.56      4.00 o 
  -9  11   5      126.43      134.96      8.44 o 
  -8  11   5      419.09      421.88     14.94 o 
  -7  11   5      349.00      333.51     14.78 o 
  -6  11   5      112.30      114.75      9.17 o 
  -5  11   5      255.78      267.68     13.89 o 
  -4  11   5      732.15      746.56     24.00 o 
  -3  11   5      658.99      777.62     25.23 o 
  -2  11   5      576.53      591.24     21.54 o 
  -1  11   5       84.40       99.76      9.22 o 
   0  11   5     1819.24     1828.12     49.91 o 
   1  11   5       27.65       28.72      5.46 o 
   2  11   5      286.60      271.00     14.66 o 
   3  11   5      403.33      417.46     16.06 o 
   4  11   5       20.88       16.22      4.54 o 
  -8  12   5        6.15        9.09      2.88 o 
  -7  12   5      317.14      329.95     13.17 o 
  -6  12   5       58.43       43.60      6.68 o 
  -5  12   5       10.77       14.53      4.41 o 
  -4  12   5      814.68      919.77     31.13 o 
  -3  12   5      277.45      283.14     16.28 o 
  -2  12   5      333.47      385.80     17.71 o 
  -1  12   5      203.21      202.34     12.54 o 
   0  12   5      447.05      396.29     16.81 o 
   1  12   5      199.47      207.69     11.62 o 
   2  12   5      446.59      426.40     15.74 o 
   3  12   5       46.50       57.10      5.85 o 
   4  12   5       21.43       23.45      3.95 o 
  -6  13   5       67.77       73.24      6.25 o 
  -5  13   5        0.11        0.00      5.73 o 
  -4  13   5      352.54      381.13     16.10 o 
  -3  13   5      224.47      260.94     13.76 o 
  -2  13   5        0.46       -0.46      3.52 o 
  -1  13   5       28.43       34.48      5.18 o 
   0  13   5        6.59        9.18      3.04 o 
   1  13   5      313.80      301.55     12.62 o 
   2  13   5       49.60       41.57      6.31 o 
  -4  14   5        0.93        9.62      3.37 o 
  -3  14   5       15.32       20.22      3.72 o 
  -2  14   5       27.13       21.35      5.16 o 
  -1  14   5      193.23      179.56      9.52 o 
   0  14   5      111.11       99.51      8.10 o 
 -13   0   6       33.59       40.70      4.59 o 
 -12   0   6        2.04       17.05      3.17 o 
 -11   0   6      130.18      124.20     10.98 o 
 -10   0   6     1038.32      959.09     29.51 o 
  -9   0   6       24.94       19.51      5.46 o 
  -8   0   6     1127.16     1028.39     32.67 o 
  -7   0   6      627.24      517.26     18.09 o 
  -6   0   6       14.59        5.77      8.42 o 
  -5   0   6     6593.65     5480.29    104.53 o 
  -4   0   6       13.73       18.23      3.78 o 
  -3   0   6     4745.77     3706.18     78.96 o 
  -2   0   6     1410.14     1266.06     34.75 o 
  -1   0   6      798.90      751.65     23.01 o 
   0   0   6    10841.62    10113.08    157.78 o 
   1   0   6      364.55      289.15     12.49 o 
   2   0   6      443.65      389.48     15.97 o 
   3   0   6     1422.06     1346.79     42.51 o 
   4   0   6      977.26      838.88     25.26 o 
   5   0   6      845.43      785.07     24.66 o 
   6   0   6      254.75      252.06     13.89 o 
   7   0   6        1.98       -1.05      5.07 o 
 -13   1   6       14.22        8.78      3.76 o 
 -12   1   6       24.44       27.21      5.03 o 
 -11   1   6      392.13      406.90     18.42 o 
 -10   1   6       88.00       74.54      8.82 o 
  -9   1   6      573.12      544.91     19.82 o 
  -8   1   6       14.40       19.54      5.01 o 
  -7   1   6       57.22       59.33      6.47 o 
  -6   1   6     4144.68     3699.60     84.48 o 
  -5   1   6        0.71        1.35      7.52 o 
  -4   1   6     1585.54     1091.38     33.43 o 
  -3   1   6       87.41       74.24      6.18 o 
  -2   1   6        0.13        7.35      2.65 o 
  -1   1   6     2522.97     2260.38     58.55 o 
   0   1   6      906.55      933.52     30.49 o 
   1   1   6     4131.53     3975.16     86.79 o 
   2   1   6      825.51      817.18     27.15 o 
   3   1   6      107.87      154.89     10.09 o 
   4   1   6      797.16      794.87     26.35 o 
   5   1   6      313.36      314.74     15.10 o 
   6   1   6      479.96      432.20     18.37 o 
   7   1   6      110.67      113.49      8.99 o 
 -12   2   6        4.31       -3.15      6.05 o 
 -11   2   6       49.78       45.94      6.58 o 
 -10   2   6       66.78       65.82      8.80 o 
  -9   2   6       11.13       22.36      5.16 o 
  -8   2   6      205.67      198.78     12.28 o 
  -7   2   6        1.63       -7.50      7.50 o 
  -6   2   6      219.36      217.01     11.19 o 
  -5   2   6      884.60      797.60     25.23 o 
  -4   2   6      104.89      111.25      7.57 o 
  -3   2   6        0.17        3.96      6.05 o 
  -2   2   6      204.43      197.58      9.77 o 
  -1   2   6       26.11       23.25      3.76 o 
   0   2   6      382.28      386.15     13.80 o 
   1   2   6       55.34       62.22      6.62 o 
   2   2   6       26.84       24.80      5.14 o 
   3   2   6       46.19       40.49      6.31 o 
   4   2   6        0.42        0.00      7.04 o 
   5   2   6      127.36      125.92      9.76 o 
   6   2   6       10.85       10.80      5.12 o 
   7   2   6        4.23        2.38      5.33 o 
 -12   3   6       31.72       32.21      5.03 o 
 -11   3   6       71.65       64.65      7.25 o 
 -10   3   6       93.48       79.51      8.43 o 
  -9   3   6      165.06      161.27     11.11 o 
  -8   3   6      147.34      133.77     10.48 o 
  -7   3   6       32.64       34.88      5.29 o 
  -6   3   6      827.70      821.52     26.90 o 
  -5   3   6        1.11        0.00      6.06 o 
  -4   3   6       97.91       66.42      6.44 o 
  -3   3   6        2.03        0.94      3.50 o 
  -2   3   6      255.44      222.79     11.09 o 
  -1   3   6      910.91      916.80     26.71 o 
   0   3   6      739.18      763.44     24.95 o 
   1   3   6     1209.69     1149.92     36.09 o 
   2   3   6      247.30      238.17     11.93 o 
   3   3   6       72.68       73.46      7.73 o 
   4   3   6      382.23      413.65     17.42 o 
   5   3   6       67.58       69.09      7.34 o 
   6   3   6      189.33      175.40     11.54 o 
   7   3   6      115.34      108.34      8.90 o 
 -12   4   6        2.69        4.44      3.26 o 
 -11   4   6        1.02        0.00      5.46 o 
 -10   4   6      520.17      528.25     21.22 o 
  -9   4   6       17.84       16.65      4.98 o 
  -8   4   6     2019.28     2029.21     54.79 o 
  -7   4   6      606.35      593.49     20.24 o 
  -6   4   6       36.55       44.34      5.94 o 
  -5   4   6     5279.09     5152.94    105.12 o 
  -4   4   6        7.53        0.00      7.45 o 
  -3   4   6     3653.53     3369.68     80.58 o 
  -2   4   6     3125.13     3242.33     76.65 o 
  -1   4   6       92.01       96.34      7.88 o 
   0   4   6     5440.84     5698.94    108.87 o 
   1   4   6       80.42       80.72      7.56 o 
   2   4   6       20.65       22.53      5.18 o 
   3   4   6      564.92      583.18     19.93 o 
   4   4   6       28.06       28.89      6.27 o 
   5   4   6      918.16      931.56     31.03 o 
   6   4   6      214.30      225.66     12.78 o 
   7   4   6        1.91        4.41      3.08 o 
 -12   5   6       11.38       10.75      3.82 o 
 -11   5   6      287.27      299.61     14.25 o 
 -10   5   6       45.40       41.49      7.15 o 
  -9   5   6      962.54      964.98     28.86 o 
  -8   5   6      395.42      374.30     16.11 o 
  -7   5   6      109.73      123.10      9.65 o 
  -6   5   6     2920.85     2822.04     75.39 o 
  -5   5   6       54.02       40.04      6.21 o 
  -4   5   6     3578.17     3322.96     83.01 o 
  -3   5   6      595.20      599.62     19.82 o 
  -2   5   6       37.44       39.37      4.81 o 
  -1   5   6     3556.76     3697.62     83.86 o 
   0   5   6      354.90      372.40     14.70 o 
   1   5   6     2204.34     2235.73     64.57 o 
   2   5   6     1400.24     1508.69     44.92 o 
   3   5   6      512.82      518.26     19.12 o 
   4   5   6      760.40      776.74     23.67 o 
   5   5   6      333.20      326.96     16.21 o 
   6   5   6      425.63      438.86     17.01 o 
   7   5   6       65.19       68.96      6.46 o 
 -12   6   6        3.99        7.50      3.10 o 
 -11   6   6        0.65        2.30      4.29 o 
 -10   6   6      529.30      507.06     19.58 o 
  -9   6   6        2.39       -6.30      7.04 o 
  -8   6   6       76.04       94.21      8.36 o 
  -7   6   6        8.72       21.90      4.31 o 
  -6   6   6      323.78      277.90     13.55 o 
  -5   6   6     1320.91     1282.08     40.67 o 
  -4   6   6        3.48        3.52      6.58 o 
  -3   6   6        5.01        3.59      6.73 o 
  -2   6   6      126.68      137.81      9.19 o 
  -1   6   6      527.52      553.33     18.11 o 
   0   6   6     1978.96     1912.30     58.82 o 
   1   6   6        1.24       14.25      4.31 o 
   2   6   6       89.76       81.04      8.06 o 
   3   6   6      958.07      951.64     28.51 o 
   4   6   6      508.30      531.67     19.13 o 
   5   6   6      299.26      304.32     14.88 o 
   6   6   6       73.13       70.60      7.32 o 
 -11   7   6       82.04       75.33      6.85 o 
 -10   7   6       41.81       32.09      5.64 o 
  -9   7   6       94.35       86.72      8.97 o 
  -8   7   6        3.58       13.49      3.89 o 
  -7   7   6       35.96       40.21      6.10 o 
  -6   7   6      484.20      470.89     18.05 o 
  -5   7   6       66.88       61.88      7.32 o 
  -4   7   6       25.12       18.36      4.74 o 
  -3   7   6      155.68      146.85     10.39 o 
  -2   7   6       83.90       95.90      7.93 o 
  -1   7   6       72.43       70.70      7.41 o 
   0   7   6       20.85       18.51      5.11 o 
   1   7   6      239.50      256.98     13.15 o 
   2   7   6      291.07      282.61     13.91 o 
   3   7   6       34.20       41.50      6.56 o 
   4   7   6       85.21       78.08      8.30 o 
   5   7   6        6.41        9.57      3.69 o 
   6   7   6       17.78       25.52      4.87 o 
 -11   8   6       32.95       28.77      4.54 o 
 -10   8   6      294.79      294.77     12.78 o 
  -9   8   6      101.21       82.29      8.54 o 
  -8   8   6      540.48      516.97     20.13 o 
  -7   8   6      174.84      175.87     10.61 o 
  -6   8   6       88.68       81.77      8.02 o 
  -5   8   6      295.90      269.80     13.77 o 
  -4   8   6        1.77       -1.62      3.65 o 
  -3   8   6      954.87     1052.46     33.97 o 
  -2   8   6      896.93      884.39     29.39 o 
  -1   8   6      179.79      171.54     10.91 o 
   0   8   6     1047.06     1029.85     32.06 o 
   1   8   6        4.65        7.93      4.46 o 
   2   8   6       92.39      100.76      8.76 o 
   3   8   6      850.78      841.04     25.72 o 
   4   8   6       11.42       10.18      4.79 o 
   5   8   6      268.43      269.81     12.31 o 
   6   8   6      163.33      174.73     10.02 o 
 -10   9   6       10.46       20.15      4.06 o 
  -9   9   6      361.46      394.27     15.58 o 
  -8   9   6        5.43       -1.36      6.58 o 
  -7   9   6      164.35      142.06     10.24 o 
  -6   9   6     2037.51     1900.46     51.03 o 
  -5   9   6        4.63       11.10      4.57 o 
  -4   9   6     1553.14     1470.55     44.77 o 
  -3   9   6      172.85      152.00     10.15 o 
  -2   9   6      345.82      356.84     15.01 o 
  -1   9   6     1683.48     1585.76     46.78 o 
   0   9   6      226.92      207.92     11.56 o 
   1   9   6     1144.55     1141.32     38.87 o 
   2   9   6      217.90      234.45     12.96 o 
   3   9   6        0.34       14.30      3.48 o 
   4   9   6      297.96      306.16     13.26 o 
   5   9   6      137.08      114.11      8.46 o 
  -9  10   6       72.50       63.57      6.24 o 
  -8  10   6      174.08      170.41     10.32 o 
  -7  10   6        3.32        2.76      6.18 o 
  -6  10   6        1.25        1.49      3.96 o 
  -5  10   6     1113.57      952.45     30.45 o 
  -4  10   6        8.56       12.72      4.24 o 
  -3  10   6      201.35      241.44     12.87 o 
  -2  10   6      367.07      342.40     15.53 o 
  -1  10   6     1210.38     1074.50     33.23 o 
   0  10   6     1108.48     1083.04     32.61 o 
   1  10   6      129.69      116.30      9.37 o 
   2  10   6       13.16       18.97      5.42 o 
   3  10   6      246.15      239.30     12.03 o 
   4  10   6      266.74      226.85     11.06 o 
  -9  11   6        2.36        9.12      2.23 o 
  -8  11   6       30.31       32.56      4.65 o 
  -7  11   6       87.63       68.09      7.42 o 
  -6  11   6      299.57      252.49     12.85 o 
  -5  11   6        9.08        1.42      8.66 o 
  -4  11   6      137.52      157.40     11.15 o 
  -3  11   6        1.12        5.18      9.92 o 
  -2  11   6      317.15      276.09     15.18 o 
  -1  11   6        1.36       -7.91      7.91 o 
   0  11   6        5.79        1.42      7.12 o 
   1  11   6      484.79      433.77     16.80 o 
   2  11   6        2.09       -4.35      6.69 o 
   3  11   6      127.18      112.07      7.53 o 
  -7  12   6       25.16       18.20      4.07 o 
  -6  12   6      149.62      130.64      8.81 o 
  -5  12   6       14.32       13.99      3.89 o 
  -4  12   6       48.34       54.79      7.12 o 
  -3  12   6      113.11      138.08     10.24 o 
  -2  12   6      135.26      115.65      9.17 o 
  -1  12   6        6.71       -1.20      5.75 o 
   0  12   6        1.52        4.66      5.47 o 
   1  12   6      176.25      148.87      9.20 o 
   2  12   6       21.43       21.48      3.87 o 
  -6  13   6      157.51      131.74      8.05 o 
  -5  13   6       49.99       47.27      5.53 o 
  -4  13   6      309.97      368.68     14.54 o 
  -3  13   6      246.21      238.09     12.31 o 
  -2  13   6      162.64      152.42      9.27 o 
  -1  13   6       83.39       81.29      6.86 o 
   0  13   6       11.30        8.26      4.06 o 
   1  13   6      308.86      226.15     11.85 o 
 -12   1   7       64.26       71.12      7.60 o 
 -11   1   7      114.60      119.94      9.98 o 
 -10   1   7      417.80      436.81     17.32 o 
  -9   1   7       11.00       -3.28     10.40 o 
  -8   1   7      206.77      195.51     11.85 o 
  -7   1   7     1605.41     1495.68     45.00 o 
  -6   1   7        1.80        3.24      4.59 o 
  -5   1   7      968.14      889.99     28.35 o 
  -4   1   7       98.24       75.88      7.08 o 
  -3   1   7      241.63      206.69     10.77 o 
  -2   1   7     4035.19     3626.91     83.50 o 
  -1   1   7      384.31      335.51     13.73 o 
   0   1   7      335.50      317.03     13.90 o 
   1   1   7       95.48       93.33      7.75 o 
   2   1   7      132.23      132.35      9.95 o 
   3   1   7     1029.52      937.88     28.69 o 
   4   1   7       45.52       20.89      5.24 o 
   5   1   7      305.84      293.46     15.30 o 
   6   1   7      126.36      128.09      9.30 o 
   7   1   7        0.36       -1.14      3.85 o 
 -12   2   7       87.56       86.14      7.53 o 
 -11   2   7      286.74      300.62     15.36 o 
 -10   2   7      615.94      630.85     21.44 o 
  -9   2   7      349.93      370.57     16.29 o 
  -8   2   7      819.57      724.26     22.80 o 
  -7   2   7      806.94      785.69     25.49 o 
  -6   2   7     2060.56     1783.84     48.91 o 
  -5   2   7      875.29      785.94     24.33 o 
  -4   2   7      966.52      877.59     28.37 o 
  -3   2   7     3787.39     3464.30     82.28 o 
  -2   2   7     1776.30     1637.71     44.84 o 
  -1   2   7     3170.01     3063.43     76.08 o 
   0   2   7      418.93      415.96     15.86 o 
   1   2   7        5.80        2.25      4.68 o 
   2   2   7     1862.24     1863.40     51.31 o 
   3   2   7        0.78        3.65      6.84 o 
   4   2   7     1382.43     1321.03     43.56 o 
   5   2   7       81.59       78.36      8.52 o 
   6   2   7        1.48        7.02      3.35 o 
 -12   3   7      150.43      155.17      9.56 o 
 -11   3   7      252.91      266.06     14.17 o 
 -10   3   7       42.60       54.65      7.14 o 
  -9   3   7        1.79        3.00      3.83 o 
  -8   3   7      169.07      151.00     10.84 o 
  -7   3   7     1188.70     1135.76     34.51 o 
  -6   3   7      509.33      495.88     18.44 o 
  -5   3   7     1413.32     1413.14     42.72 o 
  -4   3   7       40.19       37.71      5.49 o 
  -3   3   7        0.20        0.00      3.56 o 
  -2   3   7     5196.46     5209.04    106.80 o 
  -1   3   7      361.57      362.15     14.43 o 
   0   3   7     3904.83     3819.95     89.31 o 
   1   3   7     1163.45     1216.89     39.90 o 
   2   3   7      170.59      145.77     10.28 o 
   3   3   7     1883.89     1933.72     53.21 o 
   4   3   7        0.31        0.00      7.54 o 
   5   3   7      238.95      240.14     12.73 o 
   6   3   7      248.40      239.72     12.09 o 
 -12   4   7       40.36       40.13      4.92 o 
 -11   4   7       21.85       23.52      4.22 o 
 -10   4   7       31.49       33.02      6.25 o 
  -9   4   7        5.02        3.54      6.62 o 
  -8   4   7     1017.70      983.87     32.76 o 
  -7   4   7       95.42       95.71      8.93 o 
  -6   4   7      385.09      382.96     16.13 o 
  -5   4   7       21.10        9.92      4.70 o 
  -4   4   7        6.07       11.15      4.81 o 
  -3   4   7      336.70      345.51     14.79 o 
  -2   4   7       80.94       78.08      8.04 o 
  -1   4   7     1023.65     1015.99     31.03 o 
   0   4   7       19.53       12.72      5.88 o 
   1   4   7      115.88       98.49      9.13 o 
   2   4   7      134.71      158.22     10.67 o 
   3   4   7        1.58        3.56      6.67 o 
   4   4   7      303.94      276.66     15.28 o 
   5   4   7        0.68        2.80      7.13 o 
   6   4   7       39.82       46.86      5.24 o 
 -12   5   7        0.68       -1.38      3.67 o 
 -11   5   7       15.18       22.32      4.87 o 
 -10   5   7      102.63       95.09      9.13 o 
  -9   5   7       40.96       42.15      6.31 o 
  -8   5   7       19.61       17.88      4.85 o 
  -7   5   7       25.20       54.29      7.12 o 
  -6   5   7        0.58        2.40      2.82 o 
  -5   5   7      179.66      168.15     10.91 o 
  -4   5   7       33.30       46.22      6.20 o 
  -3   5   7      233.78      227.18     13.24 o 
  -2   5   7      279.35      266.94     13.23 o 
  -1   5   7        0.24       -5.70      5.70 o 
   0   5   7      582.65      607.56     20.08 o 
   1   5   7      143.67      145.89      9.95 o 
   2   5   7      247.73      266.47     13.47 o 
   3   5   7      146.10      174.24     10.74 o 
   4   5   7        0.94       -4.22      7.32 o 
   5   5   7       74.62       84.93      7.64 o 
   6   5   7       49.58       57.88      6.38 o 
 -11   6   7      147.50      154.96      9.32 o 
 -10   6   7       74.84       72.79      7.47 o 
  -9   6   7      425.04      451.02     18.93 o 
  -8   6   7     1006.85     1013.67     32.70 o 
  -7   6   7      335.73      332.31     15.66 o 
  -6   6   7      593.62      633.50     21.25 o 
  -5   6   7      367.28      344.25     16.11 o 
  -4   6   7     1363.97     1381.00     45.98 o 
  -3   6   7      633.28      705.23     22.85 o 
  -2   6   7      422.76      433.82     17.41 o 
  -1   6   7     1289.33     1381.38     42.92 o 
   0   6   7       17.90       22.93      4.79 o 
   1   6   7      427.91      463.81     17.65 o 
   2   6   7      197.63      222.99     12.08 o 
   3   6   7       59.48       59.22      7.41 o 
   4   6   7      666.66      670.86     22.05 o 
   5   6   7      115.17      124.02      8.45 o 
 -11   7   7      202.96      219.04     10.07 o 
 -10   7   7       46.76       62.85      6.73 o 
  -9   7   7       24.66       31.36      5.95 o 
  -8   7   7      559.86      551.56     19.26 o 
  -7   7   7      961.19      949.77     31.48 o 
  -6   7   7      474.44      504.92     19.08 o 
  -5   7   7     1708.57     1705.67     51.13 o 
  -4   7   7       57.79       60.03      7.86 o 
  -3   7   7       24.24       31.67      5.75 o 
  -2   7   7     3246.10     3197.28     84.92 o 
  -1   7   7       11.33        3.43     11.39 o 
   0   7   7     1127.60     1163.21     34.80 o 
   1   7   7      229.06      222.36     12.37 o 
   2   7   7       38.75       35.81      6.31 o 
   3   7   7     1189.39     1210.88     38.81 o 
   4   7   7        1.70        1.51      4.02 o 
   5   7   7      101.82       95.80      7.29 o 
 -10   8   7      152.85      179.27      9.49 o 
  -9   8   7       15.03       19.71      4.81 o 
  -8   8   7      212.55      192.71     12.26 o 
  -7   8   7       98.26       90.77      8.80 o 
  -6   8   7      646.97      651.09     21.35 o 
  -5   8   7        2.38        5.64      7.28 o 
  -4   8   7        5.57        7.71      4.15 o 
  -3   8   7     1728.82     1741.88     51.83 o 
  -2   8   7      113.06      113.01      9.50 o 
  -1   8   7     1021.96     1021.56     31.74 o 
   0   8   7       41.90       36.77      6.69 o 
   1   8   7       25.08       36.87      5.70 o 
   2   8   7     1049.32     1052.71     35.15 o 
   3   8   7        0.22       -2.47      7.21 o 
   4   8   7      438.17      477.03     16.36 o 
   5   8   7        1.93        6.64      3.08 o 
 -10   9   7        6.47        9.36      3.34 o 
  -9   9   7        0.53        3.41      3.02 o 
  -8   9   7       26.07       20.35      5.35 o 
  -7   9   7      287.32      308.07     14.56 o 
  -6   9   7       22.22       15.97      6.10 o 
  -5   9   7        7.43       13.86      3.47 o 
  -4   9   7        2.71        0.00      5.59 o 
  -3   9   7      199.40      192.34     11.52 o 
  -2   9   7       42.70       49.29      7.25 o 
  -1   9   7      674.48      636.07     20.47 o 
   0   9   7        4.22       11.28      4.07 o 
   1   9   7       25.41       15.43      4.90 o 
   2   9   7      230.98      221.16     12.64 o 
   3   9   7       69.62       74.10      7.16 o 
   4   9   7        0.73       -0.72      4.20 o 
  -9  10   7       75.69       71.94      5.90 o 
  -8  10   7        0.07       -3.82      3.82 o 
  -7  10   7       37.02       40.01      5.81 o 
  -6  10   7       72.51       70.61      7.27 o 
  -5  10   7        7.87       15.04      4.46 o 
  -4  10   7      453.91      488.66     21.25 o 
  -3  10   7       81.68       88.76      7.84 o 
  -2  10   7       66.30       56.97      7.76 o 
  -1  10   7       96.22       97.91      8.65 o 
   0  10   7       30.73       25.67      5.75 o 
   1  10   7      397.64      386.53     15.64 o 
   2  10   7       80.54       80.23      7.34 o 
   3  10   7       43.99       53.41      5.18 o 
  -8  11   7       67.04       68.13      5.46 o 
  -7  11   7       89.00       79.69      6.79 o 
  -6  11   7      131.66      123.79      8.97 o 
  -5  11   7      755.71      665.17     20.78 o 
  -4  11   7        5.78        1.49      8.35 o 
  -3  11   7      173.06      166.44     11.04 o 
  -2  11   7      444.47      401.97     16.34 o 
  -1  11   7      230.17      211.23     11.90 o 
   0  11   7      235.87      235.97     12.16 o 
   1  11   7      131.78       94.51      7.49 o 
   2  11   7       31.64       29.71      4.76 o 
  -7  12   7       28.51       22.94      4.20 o 
  -6  12   7      279.23      235.80     10.10 o 
  -5  12   7       53.82       57.54      6.12 o 
  -4  12   7       89.82      106.11      9.10 o 
  -3  12   7      910.42      816.37     24.47 o 
  -2  12   7       80.25       76.78      7.27 o 
  -1  12   7      323.11      271.29     12.32 o 
   0  12   7       60.29       40.73      5.11 o 
   1  12   7       27.23       21.65      4.61 o 
  -5  13   7       44.95       42.76      5.22 o 
  -4  13   7       23.73       17.31      5.14 o 
  -3  13   7      248.41      209.45     11.21 o 
  -2  13   7      233.59      192.65     10.56 o 
  -1  13   7       24.60       13.09      4.15 o 
 -12   0   8       34.42       31.99      5.90 o 
 -11   0   8       49.02       52.85      6.97 o 
 -10   0   8      148.22      137.74     11.09 o 
  -9   0   8      228.10      225.33     12.76 o 
  -8   0   8     1367.52     1268.89     37.87 o 
  -7   0   8       41.72       26.35      6.05 o 
  -6   0   8      557.50      477.21     18.37 o 
  -5   0   8      835.47      799.01     25.42 o 
  -4   0   8      721.26      633.67     20.83 o 
  -3   0   8     1439.36     1332.30     41.90 o 
  -2   0   8     7083.39     6506.64    126.95 o 
  -1   0   8      186.62      191.75     11.80 o 
   0   0   8      317.23      337.60     15.10 o 
   1   0   8     2078.80     1975.76     53.80 o 
   2   0   8      395.40      405.93     16.79 o 
   3   0   8      935.09      833.00     26.52 o 
   4   0   8      178.10      182.53     12.00 o 
   5   0   8      146.37      158.38      9.45 o 
   6   0   8      580.67      559.03     16.59 o 
 -12   1   8      175.90      193.67     10.62 o 
 -11   1   8       46.39       54.53      6.69 o 
 -10   1   8       72.92       63.26      7.69 o 
  -9   1   8      595.61      578.82     20.49 o 
  -8   1   8      367.86      338.45     15.98 o 
  -7   1   8      758.34      712.18     22.88 o 
  -6   1   8      129.12      126.07     10.41 o 
  -5   1   8      426.35      409.06     16.76 o 
  -4   1   8     2602.08     2357.91     70.38 o 
  -3   1   8     1147.94     1079.78     33.17 o 
  -2   1   8      801.59      731.79     22.44 o 
  -1   1   8      337.71      330.55     14.73 o 
   0   1   8      682.56      684.10     21.69 o 
   1   1   8      770.91      699.37     22.62 o 
   2   1   8      731.21      747.53     23.22 o 
   3   1   8      170.94      136.99     11.00 o 
   4   1   8      111.76       99.40      8.88 o 
   5   1   8      244.31      249.11     12.27 o 
 -12   2   8        2.40        2.97      5.68 o 
 -11   2   8       74.17       88.37      7.78 o 
 -10   2   8      138.92      164.03     11.72 o 
  -9   2   8      134.97      157.74     11.11 o 
  -8   2   8       39.65       42.87      6.90 o 
  -7   2   8       58.38       66.81      7.60 o 
  -6   2   8        0.97        0.00      6.56 o 
  -5   2   8       13.86        9.72      5.07 o 
  -4   2   8      205.05      159.18     11.02 o 
  -3   2   8      238.26      212.65     12.19 o 
  -2   2   8       37.97       50.63      6.73 o 
  -1   2   8       19.21        5.22     10.01 o 
   0   2   8       47.24       44.00      6.25 o 
   1   2   8       10.44       15.17      5.40 o 
   2   2   8      145.20      129.82      9.87 o 
   3   2   8       35.85       32.10      6.45 o 
   4   2   8        6.72       10.64      4.35 o 
   5   2   8        1.78       -1.90      6.03 o 
 -12   3   8       87.38       90.32      7.16 o 
 -11   3   8       94.26      116.40      8.69 o 
 -10   3   8       76.01       74.17      8.37 o 
  -9   3   8      224.67      238.43     12.95 o 
  -8   3   8      129.89      126.84      9.93 o 
  -7   3   8      196.86      219.83     12.11 o 
  -6   3   8      226.92      200.00     12.54 o 
  -5   3   8        0.06        5.62      8.59 o 
  -4   3   8      796.76      764.91     23.83 o 
  -3   3   8      265.37      261.89     13.88 o 
  -2   3   8      197.12      182.91     11.50 o 
  -1   3   8      290.60      279.57     14.01 o 
   0   3   8       47.28       50.36      6.75 o 
   1   3   8      486.63      476.56     18.29 o 
   2   3   8      143.85      164.27     11.04 o 
   3   3   8       53.59       45.88      6.82 o 
   4   3   8       54.52       58.92      6.58 o 
   5   3   8       85.12       91.57      7.27 o 
 -12   4   8        0.05        0.79      3.98 o 
 -11   4   8      279.30      299.81     13.94 o 
 -10   4   8      518.15      511.03     19.69 o 
  -9   4   8      212.56      236.60     12.39 o 
  -8   4   8      727.80      733.39     23.98 o 
  -7   4   8      214.81      209.54     12.54 o 
  -6   4   8      457.30      447.94     18.17 o 
  -5   4   8      800.94      784.25     24.52 o 
  -4   4   8      721.89      655.29     22.54 o 
  -3   4   8      850.73      855.50     25.27 o 
  -2   4   8     1348.32     1338.85     43.39 o 
  -1   4   8        4.52       -1.60      5.31 o 
   0   4   8       95.55       96.85      8.50 o 
   1   4   8      595.85      602.50     20.42 o 
   2   4   8      561.29      549.38     19.62 o 
   3   4   8      840.78      829.91     25.45 o 
   4   4   8      153.78      177.91     11.21 o 
   5   4   8      152.18      174.89      9.20 o 
 -12   5   8      104.98      121.52      7.94 o 
 -11   5   8        6.02        8.63      4.41 o 
 -10   5   8        6.50        2.80      5.25 o 
  -9   5   8      237.87      267.71     14.33 o 
  -8   5   8      195.95      190.42     11.58 o 
  -7   5   8     1044.18     1037.72     34.14 o 
  -6   5   8      152.71      143.65     11.04 o 
  -5   5   8     1343.33     1261.89     38.45 o 
  -4   5   8     2414.66     2362.49     74.53 o 
  -3   5   8     1385.81     1339.09     44.19 o 
  -2   5   8      839.57      852.13     25.23 o 
  -1   5   8      305.86      343.60     15.39 o 
   0   5   8     2501.08     2404.00     71.53 o 
   1   5   8      758.99      771.79     23.56 o 
   2   5   8     1021.56     1034.46     32.12 o 
   3   5   8      106.47      111.96      9.89 o 
   4   5   8      189.18      208.59     11.19 o 
   5   5   8      122.39      106.08      7.51 o 
 -11   6   8        1.69       -3.32      4.68 o 
 -10   6   8       27.14       28.65      4.85 o 
  -9   6   8      256.55      272.22     14.56 o 
  -8   6   8      246.82      292.73     14.32 o 
  -7   6   8      119.74      121.59      9.76 o 
  -6   6   8        1.17        1.29      5.05 o 
  -5   6   8       33.50       45.19      7.25 o 
  -4   6   8      386.32      421.06     18.51 o 
  -3   6   8     1134.36     1106.12     35.81 o 
  -2   6   8      600.19      622.79     21.07 o 
  -1   6   8       10.70        5.35      6.91 o 
   0   6   8       18.95       25.57      5.75 o 
   1   6   8      564.98      606.64     20.04 o 
   2   6   8      165.83      167.29     11.80 o 
   3   6   8       72.46       79.56      8.63 o 
   4   6   8       18.62       14.31      3.85 o 
 -11   7   8       20.72       15.49      4.26 o 
 -10   7   8       47.76       52.25      6.18 o 
  -9   7   8       80.26       69.65      7.21 o 
  -8   7   8       10.00       12.48      4.66 o 
  -7   7   8        1.73        1.73      6.23 o 
  -6   7   8      228.76      204.93     12.45 o 
  -5   7   8        6.44       14.06      5.33 o 
  -4   7   8       80.48       67.10      9.26 o 
  -3   7   8       28.66       22.94      7.65 o 
  -2   7   8        3.35        7.17      9.47 o 
  -1   7   8      163.17      144.68     11.07 o 
   0   7   8       16.86        6.62      8.76 o 
   1   7   8       81.00       85.50      9.19 o 
   2   7   8        5.96        2.80      7.93 o 
   3   7   8        6.80        5.79      6.25 o 
   4   7   8      108.34      124.89      8.53 o 
 -10   8   8       72.85       80.79      6.40 o 
  -9   8   8        2.24        9.14      2.82 o 
  -8   8   8       95.91      109.07      9.02 o 
  -7   8   8      146.51      168.16     12.09 o 
  -6   8   8      181.36      164.13     11.96 o 
  -5   8   8      346.50      377.05     16.88 o 
  -4   8   8       11.08        5.97     10.34 o 
  -3   8   8      413.72      428.13     17.76 o 
  -2   8   8      251.04      254.90     13.13 o 
  -1   8   8       32.55       32.73      6.58 o 
   0   8   8      312.45      323.12     15.51 o 
   1   8   8      151.41      137.83      9.58 o 
   2   8   8      100.08      115.43      8.27 o 
   3   8   8      205.09      211.25     10.83 o 
  -9   9   8      183.53      180.00      9.25 o 
  -8   9   8       59.91       59.83      7.08 o 
  -7   9   8      666.21      681.11     21.63 o 
  -6   9   8      153.84      138.97     10.78 o 
  -5   9   8      125.63      120.87     10.39 o 
  -4   9   8      777.95      911.75     28.88 o 
  -3   9   8      376.81      399.76     17.61 o 
  -2   9   8      153.68      166.73     11.48 o 
  -1   9   8      182.51      181.90     11.56 o 
   0   9   8      352.61      338.28     14.87 o 
   1   9   8      455.10      428.17     16.76 o 
   2   9   8      551.21      524.41     16.77 o 
   3   9   8        4.80        0.66      4.35 o 
  -9  10   8      126.69      113.10      7.33 o 
  -8  10   8      315.60      312.67     12.29 o 
  -7  10   8      167.78      157.68      9.84 o 
  -6  10   8        2.11        2.51      6.41 o 
  -5  10   8      150.66      128.49      9.95 o 
  -4  10   8      450.30      452.17     18.60 o 
  -3  10   8      135.30      141.65     10.24 o 
  -2  10   8      932.51      879.47     27.19 o 
  -1  10   8        9.89       14.91      4.28 o 
   0  10   8       75.02       72.27      7.25 o 
   1  10   8      319.78      301.48     11.86 o 
   2  10   8      109.24       92.38      7.18 o 
  -7  11   8       65.24       55.69      5.41 o 
  -6  11   8       17.47        7.78      4.02 o 
  -5  11   8      356.64      331.74     14.23 o 
  -4  11   8        0.33       -3.10      5.92 o 
  -3  11   8        1.15        2.10      4.70 o 
  -2  11   8       97.99       86.56      7.42 o 
  -1  11   8        6.51        5.18      3.43 o 
   0  11   8      219.07      169.18      9.22 o 
   1  11   8        0.75        0.59      2.86 o 
  -5  12   8      138.40       99.45      7.87 o 
  -4  12   8       23.35       29.98      4.24 o 
  -3  12   8       28.98       17.15      4.15 o 
  -2  12   8      120.96       83.75      7.13 o 
  -1  12   8       26.28       20.67      4.39 o 
 -12   1   9       99.27      115.02      7.51 o 
 -11   1   9        2.13        3.72      4.81 o 
 -10   1   9      370.38      378.95     17.39 o 
  -9   1   9        6.11       -1.53      6.30 o 
  -8   1   9      242.86      250.52     13.95 o 
  -7   1   9      133.41      133.88     10.24 o 
  -6   1   9        3.56       10.75      4.33 o 
  -5   1   9     1223.35     1123.19     35.54 o 
  -4   1   9        5.74        4.33      5.07 o 
  -3   1   9       58.04       44.68      6.58 o 
  -2   1   9       16.03        7.30      8.55 o 
  -1   1   9       40.58       41.23      6.20 o 
   0   1   9      840.30      854.67     26.94 o 
   1   1   9       97.33      105.37      9.54 o 
   2   1   9       22.40       21.20      5.35 o 
   3   1   9      235.10      234.18     13.04 o 
   4   1   9      127.12      119.91      8.51 o 
 -12   2   9       48.29       40.56      6.07 o 
 -11   2   9      189.71      221.97     11.80 o 
 -10   2   9        4.26       11.98      4.72 o 
  -9   2   9      470.60      476.01     20.56 o 
  -8   2   9       16.50       30.58      6.25 o 
  -7   2   9        2.04        1.90      8.24 o 
  -6   2   9     1778.89     1674.30     51.10 o 
  -5   2   9      223.34      196.02     11.93 o 
  -4   2   9     4130.98     3971.69     98.48 o 
  -3   2   9      253.50      256.35     13.39 o 
  -2   2   9      809.41      755.02     23.74 o 
  -1   2   9     1795.18     1772.81     51.39 o 
   0   2   9      434.51      450.49     18.08 o 
   1   2   9     1542.62     1377.05     43.45 o 
   2   2   9      506.97      531.39     20.17 o 
   3   2   9       23.71       16.00      5.99 o 
   4   2   9      398.28      406.78     14.30 o 
 -12   3   9        2.97       -3.85      3.87 o 
 -11   3   9       71.52       75.91      6.95 o 
 -10   3   9      419.59      453.44     18.45 o 
  -9   3   9       54.63       59.97      7.67 o 
  -8   3   9      325.51      344.03     15.92 o 
  -7   3   9      387.56      399.67     17.53 o 
  -6   3   9       19.12        5.83     10.10 o 
  -5   3   9     2050.75     2071.50     57.75 o 
  -4   3   9      505.97      527.37     20.14 o 
  -3   3   9      428.10      408.74     17.33 o 
  -2   3   9     1473.30     1463.17     46.49 o 
  -1   3   9      128.73      130.76      9.61 o 
   0   3   9     1006.87     1102.48     34.41 o 
   1   3   9      234.96      213.74     13.72 o 
   2   3   9       52.33       41.58      6.93 o 
   3   3   9      171.26      175.30     10.45 o 
   4   3   9      377.65      420.88     14.00 o 
 -11   4   9      293.15      293.95     12.78 o 
 -10   4   9        9.73        9.71      4.57 o 
  -9   4   9      182.55      195.47     12.17 o 
  -8   4   9       13.51       18.86      4.17 o 
  -7   4   9        3.59       10.62      4.79 o 
  -6   4   9      186.44      218.20     13.33 o 
  -5   4   9        0.66       -1.62      6.69 o 
  -4   4   9      217.33      234.64     13.30 o 
  -3   4   9       13.43       13.29      4.52 o 
  -2   4   9       44.35       37.04      6.93 o 
  -1   4   9       76.56       87.96      8.17 o 
   0   4   9       11.60       15.13      5.22 o 
   1   4   9      146.01      149.92     11.00 o 
   2   4   9        1.78       12.18      4.15 o 
   3   4   9      100.07      113.66      7.92 o 
   4   4   9       27.15       24.36      4.85 o 
 -11   5   9        0.24        0.00      3.93 o 
 -10   5   9        1.30        1.23      6.84 o 
  -9   5   9        1.00        1.49      7.47 o 
  -8   5   9      123.30      130.74     10.85 o 
  -7   5   9       51.73       48.13      6.55 o 
  -6   5   9      144.41      128.61     10.48 o 
  -5   5   9      124.14      136.06     11.29 o 
  -4   5   9        4.21       -3.24      6.49 o 
  -3   5   9      219.28      238.48     13.17 o 
  -2   5   9      144.82      146.44     10.56 o 
  -1   5   9       42.32       44.70      6.71 o 
   0   5   9       15.12       19.45      5.88 o 
   1   5   9        0.24        9.86      3.59 o 
   2   5   9       18.34       10.14      4.55 o 
   3   5   9       52.22       50.88      5.92 o 
 -11   6   9      208.34      234.57     10.87 o 
 -10   6   9        0.84       -0.96      5.20 o 
  -9   6   9      304.25      343.58     15.38 o 
  -8   6   9        1.67        3.15      4.46 o 
  -7   6   9      134.38      150.61     11.55 o 
  -6   6   9      403.32      440.44     17.85 o 
  -5   6   9        8.55        9.22      5.42 o 
  -4   6   9      533.12      597.75     21.39 o 
  -3   6   9      107.31      124.28      9.35 o 
  -2   6   9        3.09       -4.70      6.08 o 
  -1   6   9      606.16      630.40     22.64 o 
   0   6   9       73.23       81.23      7.84 o 
   1   6   9      410.31      398.28     16.58 o 
   2   6   9      237.98      251.54     12.21 o 
   3   6   9       16.52       20.56      3.80 o 
 -10   7   9      370.79      402.89     13.85 o 
  -9   7   9       20.92       24.74      5.11 o 
  -8   7   9      246.42      260.88     13.89 o 
  -7   7   9      398.76      397.87     17.65 o 
  -6   7   9        0.26        5.33      9.23 o 
  -5   7   9      937.07     1017.35     31.24 o 
  -4   7   9      428.64      422.84     17.71 o 
  -3   7   9      139.87      159.91     12.53 o 
  -2   7   9      742.82      705.36     24.49 o 
  -1   7   9        2.61        9.31      4.17 o 
   0   7   9      966.99     1020.50     33.91 o 
   1   7   9      382.49      360.12     15.04 o 
   2   7   9       18.34       22.73      4.31 o 
   3   7   9      124.41      117.72      7.55 o 
 -10   8   9        0.43       -4.09      4.09 o 
  -9   8   9      324.96      347.11     13.12 o 
  -8   8   9        9.59        4.79      7.58 o 
  -7   8   9      118.47      112.29      9.47 o 
  -6   8   9      438.88      527.03     19.69 o 
  -5   8   9       32.16       32.28      6.80 o 
  -4   8   9     1370.56     1455.25     45.72 o 
  -3   8   9        2.41        4.79      6.17 o 
  -2   8   9      262.71      261.71     13.23 o 
  -1   8   9      427.68      471.85     17.97 o 
   0   8   9      129.88      112.77      8.66 o 
   1   8   9      287.75      287.28     12.28 o 
   2   8   9        9.99        0.76      4.63 o 
  -9   9   9       13.74       15.69      3.83 o 
  -8   9   9        4.53       -1.70      4.96 o 
  -7   9   9        7.61        6.95      2.65 o 
  -6   9   9      177.70      199.54     11.54 o 
  -5   9   9       43.56       56.98      7.74 o 
  -4   9   9       44.17       52.78      7.39 o 
  -3   9   9        7.97       20.72      5.05 o 
  -2   9   9       24.08       29.02      4.87 o 
  -1   9   9      297.40      308.70     13.26 o 
   0   9   9       37.37       43.44      5.81 o 
   1   9   9        3.15        6.14      3.83 o 
  -8  10   9       80.70       61.07      5.87 o 
  -7  10   9       41.75       40.33      5.29 o 
  -6  10   9       19.70       18.77      5.05 o 
  -5  10   9        1.12       -3.89      4.96 o 
  -4  10   9       87.39      102.86      8.27 o 
  -3  10   9       62.25       63.19      6.20 o 
  -2  10   9      103.95      110.91      7.75 o 
  -1  10   9      111.16      103.53      7.55 o 
   0  10   9        0.18       -1.29      4.09 o 
  -6  11   9        0.43        4.17      3.17 o 
  -5  11   9      204.58      235.09     12.48 o 
  -4  11   9       18.19        9.70      3.96 o 
  -3  11   9      134.08      134.39      8.64 o 
  -2  11   9      251.45      185.31     10.03 o 
 -12   0  10      109.46      107.31      7.11 o 
 -11   0  10      114.71      125.35      8.31 o 
 -10   0  10      128.11      147.27     10.39 o 
  -9   0  10        2.17        3.13      5.86 o 
  -8   0  10      251.42      241.17     14.65 o 
  -7   0  10     1423.86     1398.39     45.75 o 
  -6   0  10      361.90      349.27     15.94 o 
  -5   0  10     1225.78     1196.83     36.64 o 
  -4   0  10     2197.27     2168.44     68.50 o 
  -3   0  10      275.92      297.06     14.23 o 
  -2   0  10     1879.49     1867.89     51.68 o 
  -1   0  10       57.21       42.97      6.68 o 
   0   0  10      785.50      804.79     25.17 o 
   1   0  10      196.01      200.29     11.65 o 
   2   0  10       15.57       26.64      4.42 o 
   3   0  10      527.07      514.41     15.31 o 
 -11   1  10       94.30      104.73      7.82 o 
 -10   1  10       99.26      110.09      8.43 o 
  -9   1  10       61.69       71.83      8.00 o 
  -8   1  10      196.27      194.98     13.35 o 
  -7   1  10      195.23      209.36     12.19 o 
  -6   1  10     1102.82     1027.24     30.72 o 
  -5   1  10        5.24        1.86      4.68 o 
  -4   1  10        0.18       -1.60      5.35 o 
  -3   1  10      221.69      225.91     13.02 o 
  -2   1  10       33.71       39.16      6.34 o 
  -1   1  10     1171.89     1109.99     34.41 o 
   0   1  10        8.66        0.00      8.66 o 
   1   1  10        2.44        0.00      5.46 o 
   2   1  10      554.65      604.83     18.97 o 
   3   1  10       30.66       39.37      5.09 o 
 -11   2  10        3.92        9.27      2.67 o 
 -10   2  10        3.05        0.00      5.60 o 
  -9   2  10        0.39       -4.66      4.66 o 
  -8   2  10        9.66        8.17      5.00 o 
  -7   2  10       91.66       97.68      8.54 o 
  -6   2  10        0.75        5.60      7.23 o 
  -5   2  10       44.60       51.85      7.34 o 
  -4   2  10      121.76      112.63      9.34 o 
  -3   2  10       32.10       29.15      5.57 o 
  -2   2  10       56.64       61.35      6.86 o 
  -1   2  10        4.84       10.18      4.39 o 
   0   2  10       13.97       12.63      5.44 o 
   1   2  10       47.35       53.57      6.58 o 
   2   2  10        2.89        1.14      5.68 o 
   3   2  10       67.86       65.70      6.27 o 
 -11   3  10       55.47       60.48      5.90 o 
 -10   3  10       31.35       40.34      6.07 o 
  -9   3  10       67.26       71.29      7.82 o 
  -8   3  10        5.27       11.26      4.55 o 
  -7   3  10      126.96      122.07      9.56 o 
  -6   3  10       62.21       43.43      7.56 o 
  -5   3  10        2.27       -1.59      6.53 o 
  -4   3  10       10.53       18.51      4.53 o 
  -3   3  10        4.87        7.82      4.22 o 
  -2   3  10       49.16       43.00      6.58 o 
  -1   3  10      149.41      159.98     11.41 o 
   0   3  10       13.17        7.34      4.98 o 
   1   3  10       18.57       -7.15      8.26 o 
   2   3  10      175.85      169.69      9.64 o 
   3   3  10       24.80       35.51      4.55 o 
 -11   4  10       46.47       57.60      6.03 o 
 -10   4  10      102.82      116.88      8.86 o 
  -9   4  10        0.31        2.76      7.06 o 
  -8   4  10       89.48      103.47      9.41 o 
  -7   4  10      866.17      911.77     28.38 o 
  -6   4  10       75.97      102.46      9.39 o 
  -5   4  10      271.92      310.25     15.15 o 
  -4   4  10      200.47      202.85     12.24 o 
  -3   4  10      162.38      196.60     11.87 o 
  -2   4  10     1134.57     1156.29     34.85 o 
  -1   4  10       37.53       29.98      5.14 o 
   0   4  10      574.27      567.52     20.20 o 
   1   4  10      280.89      269.47     12.92 o 
   2   4  10        6.92        1.94      5.94 o 
 -11   5  10       47.59       70.13      5.48 o 
 -10   5  10       56.82       53.27      6.22 o 
  -9   5  10       62.77       71.62      7.82 o 
  -8   5  10      310.42      332.90     15.64 o 
  -7   5  10       91.49      108.88      9.96 o 
  -6   5  10     2482.81     2584.15     77.16 o 
  -5   5  10       67.63       62.73      8.39 o 
  -4   5  10       60.85       77.72      8.74 o 
  -3   5  10      632.35      686.32     23.74 o 
  -2   5  10        0.28       -9.92      9.92 o 
  -1   5  10     1720.52     1823.41     57.45 o 
   0   5  10        1.84        3.74      4.37 o 
   1   5  10       10.57       12.52      4.85 o 
   2   5  10      573.50      598.71     18.89 o 
 -10   6  10       54.97       57.48      5.72 o 
  -9   6  10        6.41        4.41      6.41 o 
  -8   6  10        2.28        7.47      3.28 o 
  -7   6  10      280.35      314.31     16.04 o 
  -6   6  10      172.02      202.13     12.94 o 
  -5   6  10       61.92       64.96      7.49 o 
  -4   6  10       78.75       87.36      8.82 o 
  -3   6  10       41.14       48.37      6.38 o 
  -2   6  10      385.14      395.44     17.06 o 
  -1   6  10        0.11        8.72      3.17 o 
   0   6  10       14.56       17.11      4.66 o 
   1   6  10       45.31       42.82      5.37 o 
   2   6  10       36.82       38.40      4.39 o 
  -9   7  10       42.50       46.75      5.50 o 
  -8   7  10       22.19       22.46      4.52 o 
  -7   7  10       15.42       17.24      5.35 o 
  -6   7  10       23.37       30.09      5.77 o 
  -5   7  10        3.30       -2.54      8.63 o 
  -4   7  10      151.79      159.52     10.50 o 
  -3   7  10        9.08        1.44      7.98 o 
  -2   7  10        0.60        3.19      3.43 o 
  -1   7  10       10.58       10.89      3.65 o 
   0   7  10        0.23        1.00      5.00 o 
   1   7  10      108.87      104.59      8.18 o 
  -9   8  10        0.68       -4.96      4.96 o 
  -8   8  10       27.02       28.45      4.39 o 
  -7   8  10       82.68       95.27      7.71 o 
  -6   8  10       35.85       45.45      6.18 o 
  -5   8  10      204.48      207.89     12.65 o 
  -4   8  10       31.62       37.71      5.61 o 
  -3   8  10       42.17       37.73      6.10 o 
  -2   8  10      201.06      191.68     10.38 o 
  -1   8  10        0.14        3.85      5.11 o 
   0   8  10      118.98      112.43      7.77 o 
  -8   9  10       70.91       62.30      5.61 o 
  -7   9  10       50.11       52.81      6.12 o 
  -6   9  10      541.20      594.14     20.44 o 
  -5   9  10        2.92       -3.54      5.86 o 
  -4   9  10      108.09      132.16      8.73 o 
  -3   9  10      263.26      249.93     11.70 o 
  -2   9  10       11.90       11.58      4.15 o 
  -1   9  10      686.73      614.48     18.20 o 
  -6  10  10       84.39       82.02      7.35 o 
  -5  10  10       32.90       38.93      4.96 o 
  -4  10  10      159.15      145.28      9.50 o 
  -3  10  10       76.61       78.72      6.38 o 
 -11   1  11       31.77       31.26      4.91 o 
 -10   1  11        7.58        5.68      4.02 o 
  -9   1  11       58.08       63.19      7.12 o 
  -8   1  11       87.45      104.36      8.78 o 
  -7   1  11       81.78       87.01      8.71 o 
  -6   1  11        7.91        4.85      7.41 o 
  -5   1  11       47.99       54.97      7.01 o 
  -4   1  11       82.90       83.12      9.08 o 
  -3   1  11      287.33      266.67     14.93 o 
  -2   1  11      299.20      273.20     14.16 o 
  -1   1  11       62.03       61.31      7.05 o 
   0   1  11      197.11      191.02     10.68 o 
   1   1  11      341.60      365.74     13.10 o 
 -11   2  11        5.74       11.65      3.45 o 
 -10   2  11       16.69       15.21      4.42 o 
  -9   2  11      472.22      523.52     18.48 o 
  -8   2  11      457.46      444.35     18.77 o 
  -7   2  11      415.93      441.11     18.32 o 
  -6   2  11      425.93      473.76     18.98 o 
  -5   2  11       53.35       54.62      6.97 o 
  -4   2  11      461.74      508.92     20.17 o 
  -3   2  11      929.02      909.05     29.46 o 
  -2   2  11      382.25      383.93     16.13 o 
  -1   2  11      205.00      186.58     11.16 o 
   0   2  11      340.11      356.62     14.26 o 
   1   2  11      112.79      118.43      7.60 o 
 -10   3  11       57.21       67.68      6.57 o 
  -9   3  11      103.29       96.78      8.51 o 
  -8   3  11      850.83      890.53     28.70 o 
  -7   3  11      256.15      283.75     14.97 o 
  -6   3  11       33.26       34.57      5.81 o 
  -5   3  11      167.95      187.41     12.44 o 
  -4   3  11      611.45      612.83     21.50 o 
  -3   3  11      538.02      596.05     20.88 o 
  -2   3  11      229.91      224.24     12.49 o 
  -1   3  11       23.19       27.75      5.27 o 
   0   3  11      101.04      102.63      7.86 o 
   1   3  11      349.83      310.29     12.89 o 
 -10   4  11       39.34       35.80      5.07 o 
  -9   4  11       53.50       61.23      6.73 o 
  -8   4  11        8.41       19.36      4.55 o 
  -7   4  11        6.89        2.86      5.57 o 
  -6   4  11       59.63       56.67      7.78 o 
  -5   4  11       90.52      100.34      9.33 o 
  -4   4  11       64.70       85.36      8.34 o 
  -3   4  11      161.38      162.69     11.28 o 
  -2   4  11        1.26        5.29      4.61 o 
  -1   4  11        0.04        5.84      6.29 o 
   0   4  11       89.41       95.14      7.23 o 
   1   4  11        1.26        5.77      2.97 o 
 -10   5  11        6.71        1.94      4.61 o 
  -9   5  11       17.35       15.71      4.59 o 
  -8   5  11       34.70       39.16      5.90 o 
  -7   5  11       51.03       55.23      6.66 o 
  -6   5  11        0.38        1.40      7.04 o 
  -5   5  11       29.41       21.15      5.27 o 
  -4   5  11       10.97       15.65      4.87 o 
  -3   5  11        1.34        1.33      5.75 o 
  -2   5  11        5.47        2.40      7.41 o 
  -1   5  11        6.07        2.08      6.41 o 
   0   5  11      116.90      108.97      7.38 o 
  -9   6  11      203.36      240.91     11.22 o 
  -8   6  11       43.27       34.74      5.79 o 
  -7   6  11       14.03       15.34      4.76 o 
  -6   6  11       84.03       97.24      8.01 o 
  -5   6  11       26.23       25.78      5.55 o 
  -4   6  11      303.52      333.03     14.50 o 
  -3   6  11      238.10      233.44     11.88 o 
  -2   6  11       55.99       56.59      6.14 o 
  -1   6  11      144.94      133.78      8.22 o 
   0   6  11       51.00       50.89      5.22 o 
  -8   7  11      438.91      475.22     16.67 o 
  -7   7  11      100.57      116.21      7.49 o 
  -6   7  11        0.07       -6.38      6.38 o 
  -5   7  11      204.88      221.86     11.90 o 
  -4   7  11      272.74      255.18     12.54 o 
  -3   7  11      536.03      551.68     17.38 o 
  -2   7  11      269.65      247.67     10.76 o 
  -1   7  11       40.27       36.48      4.87 o 
  -7   8  11       96.68       98.41      7.46 o 
  -6   8  11       20.15       21.31      4.76 o 
  -5   8  11       59.51       58.05      5.59 o 
  -4   8  11       39.87       46.95      5.74 o 
  -3   8  11      376.27      325.07     13.56 o 
 -10   0  12      587.55      598.96     19.77 o 
  -9   0  12        0.41        0.87      4.37 o 
  -8   0  12      215.93      205.88     11.12 o 
  -7   0  12      208.08      212.52     12.10 o 
  -6   0  12       43.90       29.45      5.11 o 
  -5   0  12     1109.21     1128.46     34.87 o 
  -4   0  12        6.45        6.06      7.17 o 
  -3   0  12       89.59       86.53      8.14 o 
  -2   0  12      233.06      262.44     11.55 o 
  -1   0  12      131.45      131.05      7.66 o 
 -10   1  12        0.06        2.16      2.84 o 
  -9   1  12      178.52      201.87      9.68 o 
  -8   1  12        4.52        0.83      3.59 o 
  -7   1  12       60.95       59.37      6.88 o 
  -6   1  12      291.37      330.13     14.81 o 
  -5   1  12       29.37       37.23      4.96 o 
  -4   1  12      350.83      341.53     14.39 o 
  -3   1  12       88.72       86.99      7.42 o 
  -2   1  12        5.67        4.02      5.31 o 
  -1   1  12      216.16      189.49      9.70 o 
  -9   2  12       28.10       30.87      4.92 o 
  -8   2  12        7.02        5.66      3.87 o 
  -7   2  12       49.22       51.08      6.18 o 
  -6   2  12        0.72        9.57      3.17 o 
  -5   2  12       58.78       61.55      6.66 o 
  -4   2  12       52.47       41.92      6.22 o 
  -3   2  12        2.21        0.00      5.97 o 
  -2   2  12       11.70       20.85      3.67 o 
  -1   2  12       22.79       25.59      4.76 o 
  -9   3  12       19.34       28.41      4.11 o 
  -8   3  12        3.67       -1.68      4.90 o 
  -7   3  12       56.14       58.19      6.29 o 
  -6   3  12       86.26      103.74      8.25 o 
  -5   3  12        3.22       -6.19      7.15 o 
  -4   3  12       67.06       72.34      7.62 o 
  -3   3  12       51.23       53.59      5.72 o 
  -2   3  12       22.36       25.07      4.28 o 
  -1   3  12      125.14      128.35      7.87 o 
  -9   4  12       41.12       36.87      4.70 o 
  -8   4  12       87.12       89.13      7.07 o 
  -7   4  12        7.04        1.95      6.47 o 
  -6   4  12        3.93        3.76      4.04 o 
  -5   4  12      650.90      680.75     21.83 o 
  -4   4  12       58.31       60.46      6.42 o 
  -3   4  12       61.46       54.82      5.90 o 
  -2   4  12      243.30      266.65     10.93 o 
  -8   5  12       29.73       30.22      4.67 o 
  -7   5  12       12.25       12.48      3.80 o 
  -6   5  12      281.79      342.48     13.48 o 
  -5   5  12       50.90       47.75      5.39 o 
  -4   5  12      418.63      445.96     14.77 o 
  -3   5  12       70.64       62.41      5.42 o 
  -2   5  12       20.89       19.32      3.95 o 
  -7   6  12        4.67       10.97      3.41 o 
  -6   6  12      102.72       99.38      7.29 o 
  -5   6  12      200.04      202.39     10.63 o 
  -4   6  12       41.94       30.86      5.39 o 
  -3   6  12        0.13       -0.55      3.26 o 
  -7   1  13       66.66       77.58      6.62 o 
  -6   1  13        0.17        8.22      3.00 o 
  -5   1  13      129.77      119.82      7.76 o 
  -4   1  13       33.80       34.43      5.61 o 
  -7   2  13       66.89       73.10      6.20 o 
  -6   2  13      363.28      342.60     13.34 o 
  -5   2  13        3.37        6.69      3.21 o 
  -4   2  13       37.06       41.24      4.72 o 
  -6   3  13       13.51       14.86      3.74 o 
  -5   3  13       95.57       83.74      6.26 o 
                                                 
